# Supplementary material for: Estimating sources and sinks of malaria parasites in Madagascar
Source: Nat Commun. 2018 Sep 25;9:3897. doi: 10.1038/s41467-018-06290-2 (PMC6156502; doi:10.1038/s41467-018-06290-2)
Supplement: Supplementary file 3 — Supplementary Data 1 [file 41467_2018_6290_MOESM3_ESM.csv]

	AMBOSITRA-TSARASAOTRA	MANJAKANDRIANA-CARION	MANANJARY-ANTSENAVOLO	IFANADIANA-RANOMAFANA	TOAMASINA RURAL-TOAMASINA SUBURBAINE	ANTSIRABE RURAL-ANDRANOMANELATRA	AMBANJA-ANTSAKOAMANONDRO	MAINTIRANO-MAINTIRANO	AMBOSITRA-IMERINA	ANTANANARIVO-SUD-TANJOMBATO	BELOHA-TRANOVAHO	VATOMANDRY-ILAKA	TAOLAGNARO-BEVOAY	AMBILOBE-BERAMANJA	FIANARANTSOA RURAL-RANOROAHINA MAHATSINJONY	AMBALAVAO-ANKARAMENA	MAHABO-ANKILIZATO	IHOSY-ZAZAFOTSY	AMPARAFARAVOLA-AMPARAFARAVOLA	FARAFANGANA-AMBAHIGOGO	VANGAINDRANO-VANGAINDRANO	ANTANANARIVO RENIVOHITRA-ANTANANARIVO	VAVATENINA-VAVATENINA	TSARATANANA-TSARATANANA	ANTANANARIVO-SUD-ANDOHARANOFOTSY	ANDRAMASINA-ALATSINAINY BAKARO	MAHABO-MAHABO	AMBOHIDRATRIMO-AMBOHIDRATRIMO	ANTANANARIVO-SUD-AMPITATAFIKA	FENOARIVO-CENTRE-FENOARIVOBE	AMBOHIDRATRIMO-ANOSIALA	AMBANJA-MAROVATO	MANANJARY-TSARAVARY	SOANIERANA-IVONGO-SOANIERANA IVONGO	ARIVONIMAMO-IMERINTSIATOSIKA	ANTANANARIVO-NORD-AMBOHIMANGAKELY	TOLIARY URBAN-TOLIARA I	NOSIBE-NOSY BE	VOHIMARINA (IHARANA)-AMPISIKINANA	FANDRIANA-SANDRANDAHY	MOROMBE-NOSY AMBOSITRA	VANGAINDRANO-MANAMBONDRO	ANTANANARIVO-NORD-AMBOHIMALAZA	ANDAPA-ANDAPA	SAMBAVA-SAMBAVA	AMBOSITRA-AMBINANINDRANO	MORAFANOBE-BERAVINA	ANALALAVA-ANKARAMIBE	MAROVOAY-MAROSAKOA
AMBOSITRA-TSARASAOTRA	495322.7688	0	19.38976922	5.914470868	12.33136417	0	11.32362315	31.72443521	21765.97459	0	0	5.398789062	6.719754925	0	0	0	0	5.094478311	0	6.075763018	969.0073801	0	22.13742677	71.99258922	0	0	62.51688763	0	0	0	0	29.7228297	19.66007888	0	0	0	0	0	0	15430.53469	0	0	0	0	22.44789556	1509.830701	479.2669775	0	644.1236735
MANJAKANDRIANA-CARION	14.30399353	0	0	0	46.91848838	0	0	74.92686422	14.82129332	0	0	53.85859638	8.087759425	0	0	0	0	0	0	0	17.91919392	0	9.215670169	318.7191379	0	0	0	0	0	0	0	0	0	10.6373412	0	0	0	0	0	0	0	0	0	0	52.4952797	0	227.2612915	0	16.4863069
MANANJARY-ANTSENAVOLO	0	0	619881.4961	386.9227055	0	0	99.58530497	0	44.34959607	0	0	0	0	50.49177322	0	0	0	0	0	0	7269.558077	0	0	0	0	0	0	0	0	0	0	0	247.6263905	0	0	0	0	0	0	0	0	0	0	26.02936417	0	0	0	0	98.25222198
IFANADIANA-RANOMAFANA	4.170404065	0	85.35629222	48964.17135	2.802894725	0	0	0	10.78271403	0	2.923894878	68.93228718	24.58878766	0	0	0	0	12.41409881	0	2.653815913	392.0990047	0	0	1.099624334	0	0	6.793334319	0	0	0	0	2.326277284	6.661682973	0	0	0	0	0	0	4.908328759	0	2.590046077	0	0	0	1.879117016	0	0	9.054290238
TOAMASINA RURAL-TOAMASINA SUBURBAINE	5.443094235	0	0	0	159364.9646	0	11.07649785	38.26770846	80.83961163	0	0	31.4670149	367.0816131	48.3958005	0	0	0.595084836	0	0	9.524978231	2.676379049	0	81.64164905	10357.73292	0	5540.196759	4.255673246	0	0	0	0	0	0	88.11346091	0	0	0	0	0	62.63379267	0.594849665	0	0	0	69.29882553	0	39.07347657	370.3946013	3.824016649
ANTSIRABE RURAL-ANDRANOMANELATRA	29.64429207	0	0	0	6.261188511	0	0	0	31.78137289	0	0	0	0	0	0	0	615.8001572	0	0	0	18.52383577	0	0	0	0	0	36.46499517	0	0	0	0	0	0	0	0	0	0	0	0	240.2019108	0	0	0	375.9742767	0	0	0	0	18.69459115
AMBANJA-ANTSAKOAMANONDRO	0	0	26.89141491	0	1.566713977	0	338348.1823	0	4.590288823	0	0	0	2.725832965	8313.014203	0	0	0	0	0	0	0	0	0	0	0	0	0	0	0	0.572601042	0	64.54811588	22.55560173	0	0	0	0	0	0	0	0	0	0	3.443966539	9.276933367	0	0	48.37279213	12.78564521
MAINTIRANO-MAINTIRANO	11.01634387	0	0	13.00059656	21.15436135	0	0	258911.5437	0.33021332	0	0	0	0	0	0	0	0	1.46582054	0	0	4.100040308	0	0	28.53551917	0	0	0	0	0	0	0	77.07917179	0	0	0	0	0	0	0	0	52.72423941	0	0	0	231.4087605	0	1592.56333	0	0
AMBOSITRA-IMERINA	1866.513557	0	0	1.651769299	17.59861252	0	0	1.316710758	88199.82066	0	0	0	0	0	0	0	0	4.682640576	0	0	2.649491375	0	0	0.973360529	0	0	5.455382198	0	0	0	0	0	0	1.122118752	0	0	0	0	0	1692.72375	0	1403.421942	0	2.013953611	0	678.0915603	0	1.989372451	8.666954958
ANTANANARIVO-SUD-TANJOMBATO	338.1569811	0	18.51803307	49.52465622	149.6341023	0	56.93125704	819.9097087	143.0077363	0	0	13.51134013	694.3595977	44.73076573	0	0	1.235770084	10.91367283	0	0	257.5667892	0	0	172.5135979	0	29.57193679	176.1184038	0	0	138.6637647	0	0	0	0	0	0	0	0	0	98.95500099	0.969778314	0	0	569.9149824	561.0042064	24.38722348	1415.792481	0	9900.764237
BELOHA-TRANOVAHO	0	0	0	0	0	0	0	0	0	0	311012.7209	0	68.661451	0	0	0	0	0	0	0	0	0	0	0	0	0	0	0	0	0	0	0	0	0	0	0	0	0	0	0	0	0	0	0	0	0	0	0	0
VATOMANDRY-ILAKA	0	0	0	0	56.60867856	0	0	20.47420724	8.938022159	0	0	361803.6027	0	0	0	0	0	0	0	0	0	0	0	0	0	0	0	0	0	0	0	0	1.766638947	2.996717597	0	0	0	0	0	0	0	0	0	0	25.61810383	0	0	0	0
TAOLAGNARO-BEVOAY	0	0	0	13.81555835	31.7542283	0	5.27785775	0	1.698810593	0	17.7814229	0	314247.5754	0	0	0	0	0	0	2.654819371	2.108162937	0	14.1952654	4.010266143	0	0	0	0	0	0	0	0	0	0	0	0	0	0	0	0	0	2.143632755	0	0	0.626024316	0	0	0	0
AMBILOBE-BERAMANJA	0	0	98.00943047	0	3.421415823	0	9443.548927	0	0	0	0	0	0	1123658.937	0	0	0	0	0	0	0	0	0	0	0	0	8.39700853	0	0	0	0	47.79961267	74.47194493	0	0	0	0	0	0	0	0	0	0	0	0	0	0	97.98166252	0
FIANARANTSOA RURAL-RANOROAHINA MAHATSINJONY	17.88085589	0	11.14703212	113.5523842	33.3424573	0	0	0	23.43033971	0	8.588402061	0	37.19414769	0	0	0	7.603235372	25.36656486	0	6.631736872	242.2057147	0	4.877752961	2.998301664	0	0	47.28404167	0	0	28.36747187	0	0	20.86286409	5.582228957	0	0	0	0	0	2.439852816	0	0	0	0	8.834924266	0	0	0	310.7676343
AMBALAVAO-ANKARAMENA	12.41578644	0	77.75457266	5.270796998	0	0	95.33388196	0	0	0	0	0	0.533525594	45.33784174	0	0	0	149.1836412	0	0	17.14688938	0	0	0	0	0	1.361741656	0	0	0	0	0	40.65583108	0	0	0	0	0	0	10.64901526	0	0	0	160.5520253	0	0	0	0	0
MAHABO-ANKILIZATO	0	0	0	0	0	0	0	0	0	0	0	0	0	0	0	0	714443.0292	0	0	0	0	0	0	0	0	0	1236.152034	0	0	0	0	0	0	0	0	0	0	0	0	0	0	0	0	5.885630557	0	0	0	0	0
IHOSY-ZAZAFOTSY	19.06772654	0	38.34876866	40.69019572	0	0	0	10.10574312	28.29493201	0	0	0	0	0	0	0	0	326599.4322	0	0	91.49808062	0	112.8248766	0	0	225.4247661	127.5368125	0	0	0	0	0	0	0	0	0	0	0	0	18.49458986	0	0	0	0	23.99791005	0	2718.32639	0	0
AMPARAFARAVOLA-AMPARAFARAVOLA	0	0	0	0	0	0	0	0	0	0	0	0	0	0	0	0	0	0	1248523.571	0	0	0	0	0	0	0	0	0	0	0	0	0	0	0	0	0	0	0	0	0	0	0	0	0	0	0	0	0	81.36369758
FARAFANGANA-AMBAHIGOGO	7.075447199	0	0	3.675837993	2.220219213	0	0	0	15.92772973	0	0	0	0	0	0	0	0	0	0	98132.05953	778.5133102	0	0	0	0	0	0	0	0	0	0	12.4328125	0.527556295	0	0	0	0	0	0	0.595638038	0	90.58788183	0	0	5064.712215	1.586547253	7.750609343	0	0
VANGAINDRANO-VANGAINDRANO	20.90727984	0	29.19897421	38.51517276	0.581021934	0	0	0	0	0	0	0	0	0	0	0	0	0.902342646	0	199.4372441	195593.4078	0	0	3.06778737	0	0	0	0	0	0	0	774.9676657	3.348474234	0	0	0	0	0	0	0	0	440.932522	0	0	0	0	0	0	0
ANTANANARIVO RENIVOHITRA-ANTANANARIVO	393.8694422	0	54.34178332	62.31264686	415.6665395	0	63.03135228	19380.98301	241.4549968	0	1.4003736	152.3409313	1359.118516	15.49662708	0	0	33.62075171	946.2679361	100.0619109	525.1760981	164.6747883	0	51.48760739	722.8352335	0	68.95392186	440.3279617	0	0	92.44617087	0	7.982819962	27.26803887	28261.09733	0	0	0	0	1.597206543	63881.33058	322.4578153	33.78606499	0	60.0594899	294.4127013	9.853637267	77469.97072	23.54535676	2117.314633
VAVATENINA-VAVATENINA	6.340754391	0	0	0	355.7515675	0	0	0	0	0	0	0	18.76793266	0	0	0	0	73.52161115	0	0	0	0	717885.4191	568.9610906	0	0	0	0	0	0	0	0	0	182.2748847	0	0	0	0	0	0	0	0	0	0	10.31070067	0	0	0	0
TSARATANANA-TSARATANANA	26.07871006	0	0	4.436187605	5177.480523	0	0	65.86550952	2.733723288	0	0	0	5.276929539	0	0	0	0	0	0	2.424796386	42.5939292	0	139.4917613	296487.6623	0	891.7064787	0	0	0	0	0	0	1.139136033	0	0	0	0	0	0	1.958742088	0	0	0	0	5.295316386	0	36.88158156	0	118.3516026
ANTANANARIVO-SUD-ANDOHARANOFOTSY	50.24242618	0	5.50572999	9.497612178	45.882373	0	24.36827002	0.718214368	38.47037525	0	0	1.719237615	34.87956905	11.75828331	0	0	0	0.690693959	7.280770394	0.692764092	23.26121856	0	1.999778016	26.52525237	0	8.648593105	17.24007522	0	0	4.233641482	0	0	1.912020616	0	0	0	0	0	0.443552209	11.13311852	1.721149249	0	0	162.2359346	62.591792	3.597225559	1.38895422	0.479800082	55.15658513
ANDRAMASINA-ALATSINAINY BAKARO	0	0	0	0	3106.373841	0	0	0	0	0	0	0	0	0	0	0	0	2329.056269	0	0	0	0	0	3084.674754	0	1888397.81	0	0	0	0	0	0	0	0	0	0	0	0	0	0	0	0	0	0	21.69494846	0	0	0	0
MAHABO-MAHABO	1.668767558	0	0	0	0.508841549	0	1.937760016	0	2.099242964	0	0	0	0	5.927994132	0	0	73.10610038	0	0	0	0	0	0	1.118046556	0	0	123049.3375	0	0	0	0	0	1.249863079	0	0	0	0	0	0	0	0.631474273	0	0	0.546074358	0	0	0	0	5.157804066
AMBOHIDRATRIMO-AMBOHIDRATRIMO	20.07036764	0	0	5.219366179	24.31312506	0	80.97632287	0	10.22887843	0	0	11.38348165	0	0	0	0	0	2.2231296	0	0	0	0	2.013661846	31.72754966	0	0	2.429477566	0	0	121.3933259	0	2.362701472	0	0	0	0	0	0	0	7.789239904	0	0	0	293.759218	12.82469351	0	0	0	19.8184989
ANTANANARIVO-SUD-AMPITATAFIKA	15.82049403	0	1.438208069	3.55933046	19.07649224	0	12.61065537	1.984926063	6.127722909	0	0	0	0	0	0	0	2.546532549	4.760671893	9.771632827	0	0	0	0	15.85644339	0	312.7925582	5.312248397	0	0	6.612823748	0	0	0	0	0	0	0	0	0	4.695108082	0	0	0	0	7.682429228	1.099744613	0	2.039623349	18.11364395
FENOARIVO-CENTRE-FENOARIVOBE	3.352948554	0	0	0	0	0	0	0	0	0	0	0	0	0	0	0	0	0	0	0	0	0	0	0	0	0	0	0	0	1199375.576	0	0	0	0	0	0	0	0	0	17.68961826	0	0	0	0	0.58890474	0	400.506513	0	4.930946102
AMBOHIDRATRIMO-ANOSIALA	11.45554264	0	0	14.87218571	8.592818828	0	226.8061525	0	8.028659714	0	0	0	0	134.0042102	0	0	0	0	0	0	0	0	0	3.681038299	0	0	0	0	0	98.1793043	0	0	0	0	0	0	0	0	0	7.289911288	0	0	0	269.3072964	0	0	0	5.428064711	29.78935253
AMBANJA-MAROVATO	12.03069546	0	0	0	0.539968476	0	181.6028414	0	21.13276961	0	0	3.276344903	0	3.370795369	0	0	0	0	0	84.57946116	2561.997284	0	0	0	0	0	0	0	0	0	0	278367.4571	0	0	0	0	0	0	0	9016.292881	0	0	0	0	0	0	0	3.370751636	5.03204199
MANANJARY-TSARAVARY	7.083303532	0	16.9166155	3.302853497	2.261944496	0	9.117404729	0	0	0	0	0.593630647	0	5.287452669	0	0	0	0	0	3.670937447	0	0	0	0	0	0	2.4568331	0	0	0	0	0	22609.79871	0	0	0	0	0	0	18.43670921	0	0	0	0	0	0	22.73667642	0	6.210103084
SOANIERANA-IVONGO-SOANIERANA IVONGO	0	0	0	0	398.5704922	0	0	9.852496419	0	0	0	8.108781412	0	0	0	0	0	0	0	0	0	0	315.1679056	0	0	0	0	0	0	0	0	0	0	397404.3565	0	0	0	0	0	0	0	0	0	0	11.31407316	0	0	0	0
ARIVONIMAMO-IMERINTSIATOSIKA	18.98330517	0	0	0	1.012746699	0	6.453824685	0	11.38792833	0	0	9.357210114	22.84467187	11.61214713	0	0	0	0	0	0	0	0	0	0	0	2.312757649	2.902452046	0	0	1823.125326	0	0	0	0	0	0	0	0	0	9.312633122	0	0	0	113.5617292	1.988210399	0	28.66923502	118.4174349	35.43381748
ANTANANARIVO-NORD-AMBOHIMANGAKELY	94.78350795	0	2.982730264	10.17270808	80.74828306	0	403.7455884	6.541974568	28.95753722	0	0	17.13160005	0	224.111804	0	0	2.149157823	0	1.85000215	0	8.130936594	0	84.12519176	10.45999177	0	1.08037186	121.427516	0	0	2.709856706	0	0	3.962520512	17.8915408	0	0	0	0	0	22.51164493	0	0	0	0	13.04279965	0	19.88023249	53.60071562	772.6408412
TOLIARY URBAN-TOLIARA I	34.1093505	0	3.532590831	13.39319901	9.602961277	0	51.4303853	0	3.05493786	0	8.383166971	0	8.54246807	0	0	0	1.256886121	85.66269158	0	0	1.312105746	0	0	3.689019142	0	0	14.55003677	0	0	0	0	0	1.062227889	0	0	0	0	0	0	4.476655171	82.73679758	0	0	0	14.92626168	0	2.625063168	4.711480269	6.854131282
NOSIBE-NOSY BE	4758.868801	0	2.318213849	2.842527557	10.61211153	0	4162.97659	0	27.77121575	0	0	80.17654419	0	88.57518947	0	0	0.687160195	1.018684418	0	64469.88613	666.2905446	0	0	4.042040447	0	0	14.23279824	0	0	10.46033652	0	3955.934185	0	0	0	0	0	0	0	1036.027638	0.890205715	1.402748941	0	1.695765636	30.98960722	0	1.124821601	23.87886133	18.83356677
VOHIMARINA (IHARANA)-AMPISIKINANA	0	0	0	0	0	0	0	0	0	0	0	0	0	16.18818777	0	0	0	0	0	0	0	0	0	0	0	0	0	0	0	0	0	0	0	0	0	0	0	0	768098.5261	0	0	0	0	38.37242469	0	0	11.5307536	7.600540883	0
FANDRIANA-SANDRANDAHY	9824.648089	0	0	2.352247692	14.1711108	0	0	0	11169.69236	0	0	0	0	0	0	0	0	0	0	0	2.779754039	0	0	8.693532071	0	0	0	0	0	0	0	10320.35765	10.78967485	0	0	0	0	0	0	458934.8512	3.12431717	0	0	0	5.333614852	2700.853873	6.613611668	0	0
MOROMBE-NOSY AMBOSITRA	0	0	0	0	3.357377616	0	0	628.6730264	0	0	0	0	0	0	0	0	0	0	0	0	0	0	3.868264768	0	0	0	0	0	0	0	0	0	0	0	0	0	0	0	0	3.956798679	202714.0253	0	0	0	0	0	13.84150061	0	0
VANGAINDRANO-MANAMBONDRO	0	0	0	2.644901677	0	0	0	0	1242.953117	0	0	0	5.149051617	0	0	0	0	0	0	65.47288874	4663.500686	0	0	0	0	0	0	0	0	0	0	0	0	0	0	0	0	0	0	0	0	378472.0276	0	0	0	0	31.18111251	0	0
ANTANANARIVO-NORD-AMBOHIMALAZA	40.93462948	0	2.403784126	0.905043543	53.93050728	0	0	0	9.281833803	0	0	38.12612567	0	0	0	0	2.974411215	2.256709112	7.169923242	0	5.172389253	0	14.13592734	9.199208347	0	61.97700034	3.121551852	0	0	2.330137511	0	0	0	0	0	0	0	0	0	9.229825672	0	0	0	0	1.86233184	0	0	0	2.875202929
ANDAPA-ANDAPA	0	0	2.317306514	0	0	0	1.091230176	0	1.891169805	0	0	1.177790221	0	0	0	0	0	0	0	0	0	0	0	0	0	0	5.452679447	0	0	0	0	0	0	0	0	0	0	0	2.333515984	0	0	0	0	733840.9124	87.84287894	0	0	1.110997131	0
SAMBAVA-SAMBAVA	10.94569894	0	0	0	52.85200515	0	17.90115531	357.4347752	2.398148334	0	0	15.67161253	0	1.795449304	0	0	0	0	0	53346.56751	1.459424559	0	8.696138532	10.77083995	0	47.84815941	0	0	0	0.646320037	0	1.349195918	0	5.477555196	0	0	0	0	1.300318808	2.000956227	0.524675456	0	0	323.845612	520769.5674	0	4.052833299	0.595333551	0.595197898
AMBOSITRA-AMBINANINDRANO	1584.897733	0	2.509293889	0	0	0	0	0	5836.163112	0	0	0	0	0	0	0	0	0	0	0	0	0	0	0	0	0	0	0	0	0	0	0	0	0	0	0	0	0	0	5376.826685	5.708858251	0	0	0	0	406752.3935	3.424432937	0	0
MORAFANOBE-BERAVINA	273.0076851	0	0	0	19.44549015	0	0	627.0029507	2.161247505	0	0	0	0	0	0	0	0	312.3863857	0	44.72251053	0	0	0	13.83300044	0	0	0	0	0	2.709045708	0	0	49.45103815	0	0	0	0	0	0	5.665285787	4.647070419	17.93215488	0	0	1.544258696	0	190718.9831	0	0.938037563
ANALALAVA-ANKARAMIBE	0	0	0	0	4.464243959	0	7.149740553	1.353030181	17.21895631	0	0	0	0	19.31393103	0	0	0	0	0	0	0	0	0	0	0	0	0	0	0	0	0	0	0	0	0	0	0	0	0	0	0	0	0	3.24976112	0	0	0	200536.6117	18.07521533
MAROVOAY-MAROSAKOA	68.80749548	0	5.141078407	0.658935355	6.227516169	0	99.68821266	0	15.57235068	0	0	0	0	2.916144181	0	0	0	0	10.45293948	0	0	0	0	76.3557186	0	0	4.079087133	0	0	1.294319119	0	0	8.901615374	0	0	0	0	0	0	1.393703586	0	0	0	0	1.594658002	0	0	5.561497102	423483.2773
AMBATOFINANDRAHANA-AMBATOFINANDRAHANA	12.30402682	0	0	0	11.38387475	0	0	0	12.16389121	0	0	0	0	0	0	0	0	0	10.19230117	0	0	0	0	0	0	0	0	0	0	0	0	0	0	0	0	0	0	0	0	0	0	0	0	0	0	0	0	5.848946995	4.682424724
AMBATOFINANDRAHANA-SOAVINA	261.7180682	0	0	8.846304809	138.8202531	0	0	35.38175406	161.9735887	0	0	0	26.20611601	0	0	0	0	0.94714853	0	0	0	0	0	2.391059664	0	0	36.642679	0	0	0	0	44.51291719	20.80696025	0	0	0	0	0	0	66.79838507	0	0	0	0	1.200170003	0	22.25903502	0	99.63064479
AMBOSITRA-ILAKA	559.4833543	0	0	3.035451396	5.009999522	0	0	0	1646.737868	0	0	0	0	114.3066761	0	0	0	0	0	0	272.8852226	0	0	0	0	0	5.093400846	0	0	0	0	0	1.267548444	0	0	0	0	0	0	274.7847195	0	0	0	0	0	0	0	0	2.040260275
VOHIPENO-VOHIPENO	31.41091075	0	23.78230579	551.6189575	1.79557883	0	0	1.930737975	40.37735875	0	0	12.2776706	63.41315127	0	0	0	0	6.230550234	0	15.96702339	252.6542759	0	0	6.427984443	0	0	0	0	0	4.822129868	0	1.195700767	2974.83646	0	0	0	0	0	0	0.798065548	0	10.14463325	0	0	0.58890474	0	9.402920264	0	0
BETAFO-BETAFO	13.55699396	0	3.778804985	11.61835582	9.454679084	0	1.114939666	0	20.24565815	0	0	1.327612024	0	5.858649736	0	0	3.863996408	0	0	0	10.80141681	0	0.492884127	9.854491103	0	0	114.8228282	0	0	124.3269463	0	0	0.557699676	0	0	0	0	0	0	19.67479983	0	0	0	42.43076453	3.3411572	1.704276263	0	0	3.579011469
SAMBAVA-BEMANEVIKA	5.019338836	0	0	0	48.5125221	0	5.133210402	633.3900644	0	0	0	0	0	6.900948737	0	0	0	0	0	7879.619084	0	0	0	0	0	175.535601	0	0	0	0	0	0	0	0	0	0	0	0	0	0	0	0	0	25.90732558	4265.32598	0	1.332903746	2626.349029	0
TSARATANANA-BEKAPAIKA	2.077580389	0	2.495217039	2.482190817	11.40095164	0	74.4154109	0	0	0	0	7.058579846	0	0	0	0	0	0	0	0	0	0	0	3214.766324	0	0	0	0	0	6.033120944	0	0	0	7.602769409	0	0	0	0	0	0	0	0	0	0	2.653545038	0	0	1.757396002	160.206448
TAOLAGNARO-IABAKOHO	0	0	0	0	1.619905427	0	0	0	0	0	48.2451679	1.673108059	43.58239976	116.1453218	0	0	0	5.404778777	0	0	23.88420717	0	0	10.44052429	0	0	0	0	0	4.857982171	0	0	0	0	0	0	0	0	0	0	0	7.715898332	0	0	0	0	0	0	0
MANANJARY-MANANJARY	119.0793341	0	479.3211867	111.8674352	9.949635738	0	0	0	1.961337321	0	0	45.85849359	0	0	0	0	0	6.247213115	0	0	29.91328947	0	0	80.95927549	0	0	0	0	0	0	0	1.218110861	3165.342205	0	0	0	0	0	0	3.926409613	0	0	0	0	0	0	0	0	0
MAINTIRANO-ANKISATSY	21.69846142	0	0	1.869457231	1.361040165	0	0	13397.5291	5.351929432	0	0	0	0	0	0	0	0	8.396031416	0	0	0	0	0	0	0	0	4.908316003	0	0	0	0	0	9.471519665	0	0	0	0	0	0	23.13484613	0	0	0	0	1.143884372	1.363150024	337.5347105	1.843093081	0
PORT BERG?-BORIZINY CU	0.544957276	0	0	0	10.18164251	0	55.52700143	0	0.33021332	0	0	8.246180258	0	0	0	0	0	92.87163613	2.662828316	0	0	0	0	38.49089506	0	17.45047394	0	0	0	0	0	1.19359426	0	0	0	0	0	0	0	0	0	0	0	0	10.00772235	0	0	15.12270832	41.26198339
MORAMANGA-AMBOHIBARY	0	0	0	0	347.483871	0	0	0	0	0	0	0	0	0	0	0	0	0	629.0063825	0	0	0	0	0	0	456.4638731	0	0	0	0	0	0	0	0	0	0	0	0	0	0	0	0	0	0	0	0	0	0	0
SOAVINANDRIANA-AMPEFY	0	0	2.73683772	0	0	0	6.122838169	0	0	0	0	0	0	4.336513779	0	0	0	0	0	0	0	0	0	1.690761998	0	0	1.176612952	0	0	227.2029126	0	0	0	0	0	0	0	0	0	0	0	0	0	14.22536729	0	0	0	3.830854123	7.417508696
ANTSIRANANA RURAL-SADJOAVATO	0	0	0	0	1.723990059	0	854.3863079	0	10.88664707	0	0	1359.885739	0.693014867	0	0	0	0	0	0	0	0	0	0	0.563494798	0	0	0	0	0	0	0	8.131275765	0	0	0	0	0	0	0	3.769949054	0	0	0	0	15.26253588	0	0	4.953530144	10.66352332
ANTSIRANANA RURAL-MOSOROLAVA	46.21280719	0	0	4.522520962	7.664435254	0	41.37545007	1.40187613	0	0	0	99.73599662	0	4.935736969	0	0	0	0	0	0	3.538728635	0	0	14.60870631	0	0	0	0	0	0	0	53.96379958	1.055933179	1.474818798	0	0	0	0	0	4.749506799	0	0	0	0	0.660005284	0	3.950563104	15.00984373	10.29233243
ANJOZOROBE-BERONONO	0	0	0	0	20.76750137	0	27.19358294	0	0	0	0	9.807028193	0	0	0	0	0	0	0	0	0	0	0	0	0	0	1.999967124	0	0	21.06023284	0	0	1.139136033	0	0	0	0	0	0	0	0	0	0	50.98782593	0	0	0	1.319443861	4.105214157
MANANARA-MANANARA AVARATRA	24.5041781	0	4.629419548	8.928901666	60.11448535	0	1.316211859	1.386429673	5.102412724	0	0	13.85559012	0	0	0	0	0	111.1216439	0	4.071437289	3.878395723	0	3254.874003	0.540515187	0	0	6.405221536	0	0	7.081302057	0	9.471746391	3.657104647	324.9075475	0	0	0	0	0	1.757069666	0.692841977	0	0	0	682.60985	0	0	0	0
MANJA-BEHARONA	0	0	0	0	0	0	0	84510.26963	0	0	0	0	0	0	0	0	0	0	0	77.49092209	67.83708267	0	0	0	0	0	125.0042617	0	0	0	0	0	0	0	0	0	0	0	0	0	85.35933713	0	0	0	0	0	1520.43964	0	0
MIARINARIVO-SOAMAHAMANINA	7.67457181	0	0	0	6.494400285	0	0	11.27139864	3.366261617	0	0	0	0	0	0	0	0	0	0	38.92881391	0	0	0	0	0	0	0	0	0	45.02172905	0	0	0	0	0	0	0	0	0	0	0	0	0	0	5.417471331	0	176.8311925	0	0
MITSINJO-KATSEPY	5.153701703	0	0	0	19.8011142	0	0	109.362961	1040.156286	0	0	0	0	0	0	0	0	0	0	23.541408	0	0	0	1580.857763	0	55.36156161	0	0	0	0	0	50.08628188	0	0	0	0	0	0	11.39166251	27.45567737	0	0	0	0	0	1.515426438	10.27618601	0	59.13548683
TOLIARY-AMBOHIMAHAVELONA	0	0	0	0	0	0	1538.276114	0	0	0	0	0	0	0	0	0	0	0	0	0	0	0	0	0	0	0	0	0	0	0	0	0	0	0	0	0	0	0	0	0	0	0	0	0	0	0	0	0	0
AMPASIMANOLOTRA-BRICKAVILLE	2.577134963	0	0	1.017883553	85.35926621	0	0	1.163677658	1.627657403	0	0	109.6324379	2.17382892	0	0	0	1.150313231	0	0	0	0	0	49.03235339	0	0	0	0	0	0	0	0	0	0	3.134731224	0	0	0	0	0	0	12.46590829	1.176822223	0	37.28043487	5.925285138	0	0	0	0
ARIVONIMAMO-ARIVONIMAMO II	18.51649905	0	0	0	211.542163	0	12.70224999	0	13.91060905	0	22.85528666	73.34471411	0	3.339874522	0	0	0	0	0	0	7.295438286	0	112.7308103	3.04557883	0	0	0	0	0	117.1802502	0	0	0	106.6751498	0	0	0	0	0	5.443580627	0	0	0	104.5327204	2629.928791	0	14.06812741	0	33.08809188
MANJAKANDRIANA-ALAROBIA	0	0	17.54888051	100.4814324	3.629742171	0	25.83251408	0	3.159678785	0	0	0	0	0	0	0	5.068947552	0	6.123756839	0	0	0	0	0	0	0	0	0	0	0	0	0	14.45317589	0	0	0	0	0	0	0	0	0	0	2183.793129	1.312481701	0	0	7.436658928	5.373339344
ANKAZOBE-KIANGARA	333.7144915	0	101.2538967	21.8361688	21.17555407	0	734.7912443	149.8121077	2260.299728	0	0	905.9751605	147.6682335	0	0	0	0	0	0	0	296.2415144	0	0	198.6297167	0	0	270.4697833	0	0	0	0	0	1.483470057	0	0	0	0	0	0	57.90352272	0	0	0	0	548.4154769	0	75.33060624	79.92276623	220.9135551
ANKAZOBE-AMBOHITROMBY	0	0	7.235841315	2.227065702	11.07966726	0	2327.537636	0	8.288346444	0	0	6.072116732	0	1620.558846	0	0	0	0	11.04689094	0	3.853751936	0	0	3.773873039	0	208.4791332	1.381266747	0	0	39.3180521	0	0	3.601049386	0	0	0	0	0	44.35428811	3.063551878	0	0	0	106.1950796	121.1514789	0	0	492.9464881	56.05478528
IVOHIBE-ANTAMBOHOBE	0	0	0	5.946731469	4.718206999	0	0	0	0	0	0	0	0	12.31443095	0	0	0	0	0	0	0	0	0	0	0	75.45226219	0	0	0	66.08276907	0	0	0	0	0	0	0	0	0	0	0	0	0	0	0	0	0	0	0
TOAMASINA RURAL-FANANDRANA	0.91977626	0	7.074869552	0.411050663	86.05679291	0	57222.14922	0	1.16845077	0	0	0	0	439.2776713	0	0	2.618740861	0	3039.151433	0	0	0	0	0	0	0	1.334610522	0	0	3.516438693	0	0	9.94750761	1.023302626	0	0	0	0	5.071762328	0	0	0	0	2.430419735	2.943827733	0	0	7225.7454	37832.25293
AMBOHIMAHASOA-VOHIPOSA	1305.767688	0	18.84788682	211.2291111	41.64171178	0	0	0	945.73507	0	0	0	0	0	0	0	0	41.30488615	0	30.51102977	1274.985062	0	80.11641757	479.7121348	0	32.8711063	364.8326627	0	0	0	0	0	30.23156701	0	0	0	0	0	0	390.1570216	0	0	0	0	14046.78408	77.97776347	2339.777759	0	9.725608056
BETROKA-BETROKA	40.99436699	0	4.137903972	4.431928496	18.27833071	0	17.59277607	0	14.39693313	0	0	0	0	599.9521459	0	0	0	61.78631876	0	0	0	0	0	0	0	0	0	0	0	4.108010033	0	0	5.785915555	0	0	0	0	0	0	4.101260068	0	0	0	9.533485221	9.140773229	0	0	0	0
ANTALAHA-AMBOHITRALANANA	1.469880726	0	0	0	32.81538869	0	0.63756918	0	4.11208923	0	0	26.31669403	0	0	0	0	0	0	18.99044484	0	0	0	6.623222157	0	0	0	0	0	0	0	0	0	0	3.7491183	0	0	0	0	2.728434662	3.689795132	0	0	0	75.20901002	58.17653871	0	0	1.035298648	0
BEALANANA-BEALANANA	0	0	1.15755251	0	0.581021934	0	8.031385227	0	2.819698233	0	0	0	0	7.180613464	0	0	0	0	0	0	3.279480353	0	0	9.752857524	0	0	6.561931325	0	0	0	0	3.57047247	0	0	0	0	0	0	0	3.768111136	0	0	0	9.680689538	0.4374939	0	0	0	30.74032978
FIANARANTSOA RURAL-AMBALAMADERA II	25.67861528	0	0	0.696364408	3.019062393	0	0	0	1374.925762	0	0	0	5.158805516	0	0	0	0	1.134771113	0	3.962366048	0	0	0	0	0	0	2.535490169	0	0	0	0	0	15.3804166	0	0	0	0	0	0	14.71131159	0	1.356064752	0	0	0	0.560807458	1.730234217	0	5.405591425
MITSINJO-MATSAKABANJA	0	0	0	0	46.63907413	0	0	30.75320463	0	0	0	0	0	0	0	0	0	1.036449476	0	0	3.784723493	0	0	16.94410783	0	0	0.694855252	0	0	838.6609678	0	0	0	0	0	0	0	0	0	6.199917793	0	0	0	0	18.62806139	0	8.289556248	0	31.48875011
AMBATO-BOINA-AMBATO BOENI	0	0	0	0	23.33182459	0	0	0	0	0	0	0	0	0	0	0	0	0	0	0	0	0	0	1.780102415	0	654.4920965	0	0	0	0	0	0	0	0	0	0	0	0	0	0	0	0	0	0	6.590669407	0	0	44.7313723	1735.786922
ANTSIRABE URBAN-ANTSIRABE	0	0	0	0	0	0	0	0	0	0	0	0	0	0	0	0	0	0	0	0	0	0	0	0	0	0	0	0	0	0	0	0	0	0	0	0	0	0	0	0	0	0	0	0	0	0	0	0	0
BEFANDRIANA-NORD-MORAFENO	0	0	0	0	0.508841549	0	34.94011336	0	9.67233055	0	0	1.187261294	0	0	0	0	0	0	0	0	0	0	0	16.87661472	0	0	0	0	0	0	0	3.708020406	0	0	0	0	0	0	0	0	0	0	0	9.600101158	33.88722304	0	0	5.83710556	236.2080205
AMBILOBE-AMBARAKARAKA	0	0	0	4.273009066	0.995235851	0	20734.66553	1.257192538	2.625192393	0	0	154.685077	0	469.7293637	0	0	0	0	0	488.2764235	26408.35266	0	0	3.423681844	0	0	0	0	0	0	0	35.83804841	0	0	0	0	0	0	0	0	0	0	0	0	141.9372977	0	12.13041011	8.444976044	5.42800148
IHOSY-SAKALALINA	0	0	0	0	18.55737954	0	0	0	0	0	0	0	0	0	0	0	13.21596201	977.7270632	0	6.612179024	0	0	0	0	0	46.47995481	26.22425157	0	0	0	0	0	0	0	0	0	0	0	0	5.513134827	0	0	0	0	0	0	21.48398311	7.823769549	0
TAOLAGNARO-RANOPISO	84.31834729	0	0	3.736007591	214.4190911	0	0	0	0	0	20.09298569	0	688.3218252	0	0	0	0	6.86099887	0	4.778659329	412.5293715	0	57.32304219	16.89587817	0	0	0	0	0	0	0	0	64.76459358	52.60125351	0	0	0	0	0	27.21082686	0	0	0	0	2.197979905	826.8574651	0	0	0
MANJA-MANJA	0	0	0	0	0	0	55.54199014	0	0	0	0	0	0	0.519304517	0	0	725.7074703	0	0	0	0	0	0	0	0	0	260.8532843	0	0	0	0	0	0	0	0	0	0	0	0	0	12.64658462	0	0	0	0	0	0	0	1.502102377
PORT BERG?-BORIZINY CR	4.762931519	0	0	1.200427007	15.68768523	0	15.08737559	5.509139594	7.010454982	0	0	57.20261037	0.693014867	0	0	0	0	14.58173665	0	0	4.088033659	0	0	37.29929054	0	29.47709979	0	0	0	0	0	0.53231559	0	0	0	0	0	0	0	0	0	0	0	0	44.44118312	0	1.758555633	8.431403064	26.30163774
MIARINARIVO-MIARINARIVO SUB-URBAINE	17.67164592	0	0	0	1.098565803	0	0	3.254518415	0	0	0	0	67.00517423	0	0	0	0	0	0	0	37.15218403	0	0	0	0	0	0	0	0	162.3348279	0	0	0	0	0	0	0	0	0	8.762926611	0	0	0	0	3.386988841	0	0	0	10.73642109
MOROMBE-ANTANIMIEVA	8.152099496	0	0	0	0	0	0	28.61012785	0	0	0	0	0	0	0	0	0	0	0	0	0	0	3.961753803	0	0	0	0	0	0	0	0	0	2.854947607	0	0	0	0	0	0	17.66469356	467.2908848	0	0	0	0.517860056	2.925938067	81.42772146	0	0
ANTANANARIVO-NORD-ILAFY	146.4122309	0	5.948438565	147.3448033	241.3088979	0	0	64471.24884	39.04940042	0	0	7.721857145	588.528185	0	0	0	0	359.5425043	400.3530076	0	22.50542844	0	3.477055003	1771.777428	0	3487.039275	33.7228392	0	0	35.81588075	0	0	0	0	0	0	0	0	0	85.00115559	0	0	0	43.1060717	2152.340745	0	715.0720391	120.434566	27649.4204
AMBOASARY-SUD-TSIVORY	30.90814316	0	0	0	31.6726196	0	0	0	0	0	0	0	0	0	0	0	11.35085485	5.961452714	0	0	4.53061289	0	0	0	0	0	0	0	0	0	0	0	0	0	0	0	0	0	0	0	3.593694041	0	0	0	0	0	0	0	0
MOROMBE-BEFANDRIANA ATSIMO	5.058300422	0	0	0	0	0	0	421.5514545	0	0	0	0	0	0	0	0	0	0	0	7.35444675	0	0	9.521662622	0	0	0	0	0	0	0	0	0	0	0	0	0	0	0	0	0	5034.225591	0	0	0	0	0	15.55677216	0	0
MIANDRIVAZO-DABOLAVA	112.9735149	0	0	0	1506.641725	0	0	2.014869988	69.55925619	0	0	0	0	0	0	0	42.87865897	0	0	338.3126625	1307.966558	0	0	0	0	0	848.1300294	0	0	0	0	0	0	19.30345711	0	0	0	0	0	35.77124714	0	0	0	0	0.955353956	0	130.5336629	0	4.980530225
MORAMANGA-ANDAINGO	0	0	24.44852526	16.80071403	140.1865722	0	0	0	0	0	0	351.2264538	0	0	0	0	0	0	4897.107711	0	0	0	29.99261213	42.84144872	0	0	0	0	0	0	0	0	0	0	0	0	0	0	0	25.46364	0	0	0	0	0	0	0	0	16.15521406
FIANARANTSOA RURAL-AMBALAKELY	125.5233066	0	24.62527732	5.93361537	13.24076764	0	0	12.78783046	226.2968599	0	1.064466537	0	52.11368529	27.88051362	0	0	0	5.355821252	0	12.330479	86.91823944	0	7.103142109	0	0	0	26.61944497	0	0	18.51752268	0	0	8.799216813	3.304898194	0	0	0	0	0	33.18917469	0	5.623799618	0	0	2.269299567	0	136.9565748	0	0
ANTSIRANANA RURAL-MAHAVANONA	25.31883288	0	0	7.613243914	3.63778892	0	48.55305541	50.50582719	1.884718461	0	0	1989.48046	0	0	0	0	0	0	0	0	9.479831432	0	0	3.419109345	0	0	0	0	0	0	0	0.985976587	0	0	0	0	0	0	17.50004756	0	0	0	0	0	220.1255691	0	1.36423372	0	6.800944511
ANTANANARIVO-NORD-SABOTSY NAMEHANA	11.87591741	0	0	4.35303558	16.21109375	0	0	0	21.8049723	0	0	2.293539494	0	72.7073747	0	0	0	0	0	0	0	0	0	0	0	0	0	0	0	6.094825285	0	0	5.910972442	0	0	0	0	0	0	5.798582745	0	0	0	0	7.278458633	0	0	0	10895.30922
VONDROZO-MAROTEZA	0	0	0	0	1.143993356	0	0	0	0	0	0	0	0	0	0	0	0	0	0	121.3424014	16.82586653	0	0	0	0	4.205629171	0	0	0	0	0	0	0	0	0	0	0	0	0	0	0	0	0	0	0	0	10.75849406	0	0
FIANARANTSOA URBAN-2EME ARRONDISSEMENT	1195.552343	0	857.6264236	651.5636704	40.31585008	0	5497.920278	0	358.0775167	0	0	34.41432452	0	91.7404953	0	0	4.96529034	377.3622725	0	41.67156178	279.5360464	0	0	30.47248946	0	3.01269731	64.67623445	0	0	12.45603677	0	0	302.7811616	0	0	0	0	0	0	187.5173894	0	126.6637047	0	74.94765701	0	10.28108045	0	0	323.6102748
BELON-I TSIRIBIHINA-BELO SUR TSIRIBIHINA	26.98317387	0	13.68274436	1.656838646	15.67533717	0	0	679.4660874	24.18422978	0	0	0	0	0	0	0	257.960801	0	0	44.99584718	0	0	0	0	0	0	12530.18929	0	0	13.28087477	0	3.579586539	54.0369259	0	0	0	0	0	0	0.467868976	0	0	0	2.821208886	8.652176465	0	1.322643575	0	2.937660759
TAOLAGNARO-MANANTENINA	0	0	0	0	0	0	0	0	0	0	9.48703389	0	4298.245871	0	0	0	0	0	0	12.0367363	571.3488595	0	0	0	0	0	0	0	0	0	0	0	0	0	0	0	0	0	0	0	0	1108.155375	0	0	0	0	0	0	0
AMPASIMANOLOTRA-AMBALARONDRA	0	0	0	0	39.93890327	0	0	10.65431224	0	0	0	0	0	59.85737674	0	0	0	0	24014.53981	0	25.61774245	0	0	0	0	167.5468871	0	0	0	0	0	0	0	0	0	0	0	0	0	0	196.0969993	0	0	0	0	0	0	21.23466203	149.4582622
AMBOHIDRATRIMO-IVATO FIRAISANA	3.122997045	0	0	4.00452142	24.3993259	0	6.947605868	0	0	0	0	3.563063718	1.760066056	0	0	0	0	0	7.783918105	0	0	0	7.729677877	14.21089696	0	79.88125093	0	0	0	3.644743102	0	0	0	0	0	0	0	0	0	1.524500169	2.45785473	0	0	0	4.822919288	0	0	0	7.094357314
MAHABO-MANDABE	0	0	0	0	0	0	0	21391.08118	0	0	0	0	0	0	0	0	18.07770444	0	0	342.68062	3286.066419	0	0	0	0	0	10003.14485	0	0	0	0	0	0	0	0	0	0	0	0	0	0	0	0	0	17.41493547	0	344.188103	0	0
ANTANANARIVO-NORD-ALASORA	6.657326836	0	0	0	16.64308267	0	0	0.634815813	1.620106103	0	0	0	0	0	0	0	0	29.17095935	3.995360375	0	0	0	0	0.581526283	0	125.286146	3.649075121	0	0	0	0	0	0	0	0	0	0	0	0	1.153048241	0.655561453	0	0	0	1.58698962	0	0	0.701844014	5.31830571
FIANARANTSOA URBAN-1ER ARRONDISSEMENT	630.4750127	0	1003.415344	465.711239	6.354617076	0	298.0025427	0	350.0655527	0	1.122704661	0	0	2578.060959	0	0	17.25202072	178.7875462	1.693776984	41.57443108	196.1142813	0	0	0	0	0	402.3572693	0	0	107.4541266	0	0	181.2700802	0	0	0	0	0	0	91.98168418	5.554794539	6.261851247	0	53.79267884	0	4.605566477	0	0	0
VONDROZO-VONDROZO	6.043340275	0	2.301106455	6.866241092	2.32424994	0	0	0	0	0	0	0	0	0	0	0	0	0	0	2183.984444	259.6993031	0	0	7.945512627	0	0	0	0	0	0	0	15.53630189	0	0	0	0	0	0	0	0	0	1.911405317	0	0	1039.809504	0	0	0	0
VATOMANDRY-VATOMANDRY	51.76477075	0	0	0	460.0785566	0	0	37.93812743	2.881587226	0	0	5148.116692	17.77017216	0	0	0	0	0	0	0	0	0	18.41687066	1318.246043	0	0	1.147534857	0	0	0	0	2.18898092	7.228922498	4.129610337	0	0	0	0	0	40.93642439	0	10.95243295	0	0	60.73582216	6.233923679	25.47481873	0	100.0190507
AMBOASARY-SUD-SAMPONA	0	0	0	0	0	0	0	0	0	0	0	0	0	1.280308493	0	0	0	0	0	0	0	0	0	0	0	0	0	0	0	0	0	0	0	0	0	0	0	0	0	0	0	0	0	0	0	0	0	0	0
AMPASIMANOLOTRA-MAHATSARA	37.41180174	0	20.81760935	5.420573817	356.8414587	0	6.06466519	0	61.58278423	0	0	423.1072317	0	0	0	0	0	0	0	0	160.979809	0	55.92795722	0	0	0	5.177741732	0	0	0	0	3.341111948	0	125.1551612	0	0	0	0	0	0	0	11.53658907	0	427.3904076	4.580653428	0	16.0331769	7.71104156	4.998365576
MANANJARY-VATOHANDRINA	57.54429844	0	211.6447807	107.8047273	2.64213813	0	0	0	34.7180725	0	0	215.9982441	26.05936748	0	0	0	0	0	0	6.378173451	481.2721821	0	0	10.74319965	0	0	11.73684301	0	0	0	0	0	24.78044414	0	0	0	0	0	0	0	0	4.910434138	0	0	0.517860056	0	1760.380929	0	0
IKONGO-MANAMPATRANA	23.98699339	0	10.1737404	125.6872352	2.597992991	0	0	21.4947378	37.21125729	0	0	0	309.072621	0	0	0	0	0	0	0	4.166544751	0	0	0	0	0	18.8394304	0	0	0	0	0	420.7877026	0	0	0	0	0	0	6.020145256	0	41.38399169	0	0	0	0	679.8783378	0	3.252507611
BESALAMPY-BELOBOKY	0	0	0	0	0	0	0	118.7056938	0	0	0	0	0	0	0	0	0	7.00997711	0	0	9.56719446	0	0	0	0	6.891841892	0	0	0	0	0	0	0	0	0	0	0	0	0	0	0	0	0	0	0	0	0	0	0
FENOARIVO ATSINANANA-MAHAMBO	141.8649173	0	0	16.05875458	205.5329231	0	0	43.25930232	4.571915244	0	2.399881949	0	145.3459254	0	0	0	0	209.8305707	0	0	39.26715608	0	448.2252288	17.48567725	0	0	0	0	0	1.110292705	0	16.72042676	3.190642832	281.4476247	0	0	0	0	0	61.811255	2.322373715	42.31053779	0	11.00174564	600.3569735	0	7.804863937	0	1.879207743
ANTALAHA-LANJARIVO	0.525594068	0	0	0	0	0	0	144.6521859	0.33021332	0	0	0	0	0	0	0	0	0	0	0	0	0	0	0	0	0	0	0	0	0	0	0	0	0	0	0	0	0	0	0	0	0	0	12.12565163	855.9240471	0	0	0	0
MAROANSETRA-MAROANTSETRA	14.01660926	0	0	2.4614632	60.97673291	0	0	0	0	0	0	0	0	0	0	0	0	4.787104988	0	0	0	0	8.876499269	5.469979738	0	0	0	0	0	0	0	0	0	153.9463466	0	0	0	0	0	1.948409116	0	0	0	2.317340551	129.0539132	0.979585436	0	0	0
SAKARAHA-SAKARAHA	14.61246908	0	5.596297223	1.788616837	2.052158744	0	5.038020914	0	0	0	0.772308168	0	1.205109302	0	0	0	0	50.51817436	0	0	9.971309874	0	80.430556	4.75843629	0	0	9.860241905	0	0	0	0	0	0	0	0	0	0	0	0	4.161632238	21.71169259	0	0	0	0.4374939	0	3.221634839	0	6.040240058
ANTALAHA-VINANIVAO	34.09697655	0	0	0	19.5961787	0	0	0	0	0	0	0	0	0	0	0	0	0	0	0	0	0	0	11.42174163	0	0	0	0	0	0	0	0	0	0	0	0	0	0	0	0	0	0	0	0	136.6854207	0	0	0	0
VOHIMARINA (IHARANA)-DARAINA	0	0	1.695332934	0	1.214556897	0	139.7055232	0	28.39228751	0	0	0	0	2.222899468	0	0	0	0	0	0	0	0	0	0	0	0	0	0	0	0	0	0	0	0	0	0	0	0	139.7302833	0	0	0	0	474.6708288	829.1999309	0	0	19.31945715	0
NOSY-BORAHA (ST. MARIE)-LONKINTSY	0	0	6.32458707	313.8374853	163.8458353	0	6.169250669	0	5.705455978	0	0	0	0	0	0	0	0	0	0	0	0	0	111.937023	0	0	0	0	0	0	0	0	0	3.707433906	28832.59969	0	0	0	0	0	0	0	0	0	0	8.387476386	0	0	0	0
ANTSALOVA-SOAHANINA	2.235655651	0	0	0.632426966	2.21440949	0	0	2447.953997	0	0	0	0	0	0	0	0	0	0	0	2.60526264	0	0	0	4.720073774	0	0	0	0	0	0	0	13.37644759	2.183067936	0	0	0	0	0	0	6.369612832	0	0	0	0	0	0	120.4746868	0	0
TAOLAGNARO-AMPASY	0	0	0	0	0	0	4.218174029	0	0	0	18.63447697	0	210.5629811	73.47293209	0	0	0	0	0	0.720881698	0	0	0	0	0	0	0	0	0	0	0	0	0	0	0	0	0	0	0	0	0	0.768470528	0	0	0	2.385716743	0	0	0
ANKAZOBE-ANKAZOBE	0	0	13.14410593	0	12.44073214	0	33.97002497	0	0	0	0	0	0	0	0	0	0	0	0	0	0	0	0	8.273292366	0	0	0	0	0	8.74815366	0	0	0	0	0	0	0	0	0	0	0	0	0	111.9474735	0.560590979	0	0	4.961122674	147.7458283
AMBOHIDRATRIMO-ANTEHIROKA	6.791939944	0	5.714188877	3.879787189	36.18780619	0	2.230487554	2.679941635	21.00963114	0	0	11.76517509	71.91929743	0	0	0	11.35837946	3.094289676	5.291923365	0	1.334271163	0	0	15.19211774	0	293.8169314	34.29950109	0	0	12.22024172	0	0	1.093874044	4.048029632	0	0	0	0	0	3.750861191	0	0	0	88.10123785	49.42972191	0	2.975484395	12.74218047	111.0310629
TSIOMBE-TSIHOMBE	0	0	0	0	0	0	0	0	0	0	593.8307415	0	0	0	0	0	0	0	0	0	0	0	0	0	0	0	0	0	0	0	0	0	0	0	0	0	0	0	0	0	0	0	0	0	0	0	0	0	0
TOAMASINA RURAL-CU TOAMASINA	0	0	0	0	0	0	0	0	0	0	0	0	0	0	0	0	0	0	0	0	0	0	0	0	0	0	0	0	0	0	0	0	0	0	0	0	0	0	0	0	0	0	0	0	0	0	0	0	0
AMBATOLAMPY-AMBATOLAMPY	8.871316962	0	14.15966619	0	1.145145112	0	7977.408882	0	5.511114751	0	0	0	0	148.0970029	0	0	118.0395607	0	1.832047817	0	3.872658174	0	0	0	0	45.42204662	0	0	0	0	0	0	0	0	0	0	0	0	0	7.938688519	0	0	0	4.166709633	0	0	0	2359.518129	32.20921322
MAINTIRANO-ANDREA	0	0	0	0	4.385914994	0	0	10026.39843	0	0	0	0	0	0	0	0	0	0	0	0	0	0	0	0	0	0	0	0	0	0	0	0	23.0861543	0	0	0	0	0	0	23.77574341	0	0	0	0	0	0	125.3048616	0	0
ANTALAHA-AMBALABE	0	0	0	0	0	0	2.335308009	0	0	0	0	0	0	3.388858858	0	0	0	0	0	0	0	0	0	0	0	0	0	0	0	0	0	0	0	0	0	0	0	0	0	0	0	0	0	0	31.7675877	0	0	0	0
MORONDAVA-MORONDAVA	2.34599137	0	1.039993982	0.538447592	0	0	6.263486712	15.93956787	0.91977626	0	0.722551963	0	6.980338703	0	0	0	20.43338182	0	0	0	18.5786558	0	0	0	0	0	3195.859776	0	0	0	0	0	0	0	0	0	0	0	0	0	0	0	0	0	0	0	155.4794548	0	16.08979839
MANJAKANDRIANA-ANKAZONDANDY	0	0	0	0	18.08895341	0	3.828996745	0	5.27299185	0	0	0	0	0	0	0	0	0	0	0	0	0	0	0	0	0	0	0	0	3.154803087	0	0	0	0	0	0	0	0	0	0	0	0	0	689.310989	0	0	0	0	10.09851892
MANDRITSARA-MANDRITSARA	0.875170596	0	0	0	16.63671142	0	96.1024089	0	0	0	0	0.643492215	19.47545607	23.97281894	0	0	0	1.172154747	0	0	3.99652699	0	0	9.466487591	0	0	0	0	0	0	0	0.69219045	0	13.30840965	0	0	0	0	0	0	0	0	0	0	23.13405991	0	0	14.24888891	63.66909808
IFANADIANA-MAROHARATRA	172.8468749	0	0	2.236697493	16.66152658	0	0	0	1399.821803	0	0	0	0	0	0	0	0	0	0	0	0	0	0	0	0	0	0	0	0	0	0	0	0	0	0	0	0	0	0	774.6952762	0	0	0	0	0	7897.888899	5.91834396	0	0
ARIVONIMAMO-MANALALONDO	0	0	0	11.81758741	10.19301833	0	14.46751871	0	0	0	0	0	0	0	0	0	0	0	0	0	0	0	0	0	0	0	0	0	0	3599.115964	0	0	0	13.47650321	0	0	0	0	0	0	0	0	0	58.18785082	26.48009424	0	0	0	78.78786747
ANTANIFOTSY-ANTANIFOTSY	123.235828	0	100.6833393	41.82811815	35.2317208	0	43.48036498	57.26080549	85.97850296	0	16.89260714	16.26832601	24.25884284	130.2124198	0	0	75.70708432	8.473228407	0	34.30400097	283.9001464	0	0.803446346	9.976762317	0	0	4841.20788	0	0	39.0834616	0	0	11.32767849	0.945209858	0	0	0	0	0	99.43373803	0	0	0	79.61762151	20.67687415	14.43316917	32.40743588	273.5192971	13.13238575
NOSY VARIKA-AMBAHY	60.92092336	0	0	0	0	0	0	0	0	0	0	0	0	0	0	0	0	0	0	40.23285951	0	0	0	0	0	0	0	0	0	0	0	0	5980.349086	0	0	0	0	0	0	0	0	108.8680867	0	0	0	0	64.74114925	0	17.39511276
MANJAKANDRIANA-MANJAKANDRIANA	0	0	0	276.8411721	51.49481518	0	74.19752739	11.62628337	40.74178043	0	0	47.94770694	0	126.3274858	0	0	0	3.128280558	4.813711292	0	27.99710241	0	14.761556	0	0	0	53.9528532	0	0	9.233900408	0	0	3.328610668	55.24693811	0	0	0	0	0	0	0	0	0	0	4841.474527	0	0	0	652.5269381
TSIROANOMANDIDY-TSIROANOMANDIDY VILLE	56.90545074	0	0	48.13498977	13.74098674	0	0	1272.880162	5.346080818	0	0	0	0	0	0	0	0	0	0	0	817.4376192	0	0	16.83405687	0	0	6.019271029	0	0	976.3041526	0	117.6545157	0	0	0	0	0	0	0	50.97972706	0	0	0	0	170.9590462	0	1624.740068	0	2.363320875
IKALAMAVONY-IKALAMAVONY	145.6908844	0	0	3.113408321	1.002230715	0	0	3.832762888	0	0	0	0	13.57978023	0	0	0	0	3.868451669	0	0	0	0	0	0	0	0	0	0	0	0	0	0	2.918867743	0	0	0	0	0	0	51.61619942	0	336.3243122	0	0	2482.764952	0	13.36942934	0	30.46788241
ANTANANARIVO-SUD-FENOARIVO	3.247563643	0	0	0	251.6927639	0	0	0	0	0	0	0	0	0	0	0	0	0	0	0	0	0	0	0	0	1791.95487	0	0	0	0	0	0	0	0	0	0	0	0	0	0	0	0	0	0	0	3.354508227	0	0	0
IFANADIANA-IFANADIANA	0	0	16438.8811	195.3081667	7.635886131	0	329.3904904	0	42.13571091	0	0	0	0	41.1136907	0	0	0	0	0	47.84178384	70.64692014	0	0	0	0	0	27.03496893	0	0	0	0	0	774.4723811	0	0	0	0	0	0	0	0	0	0	40.94204302	0	91.07917431	2.775240071	0	30.46790419
ANTSALOVA-ANTSALOVA	0	0	0	4.768159434	0	0	0	1571.444271	2.391841643	0	0	0	0	0	0	0	2.291048305	0	0	13.71071408	25.4012292	0	0	0	0	0	73.4107013	0	0	268.038495	0	7.690608384	0	0	0	0	0	0	0	0	0	0	0	0	0	0	322.6067981	0	0
TOAMASINA RURAL-FOULPOINTE	11.04867949	0	0	17.17092538	1096.570241	0	360.4358943	11.1270927	9.749350997	0	0	489.9349342	1161.728064	0	0	0	0	0	0	0	0	0	387.1614586	37.53868329	0	0	142.0805327	0	0	0	0	0	18.57338039	282.015111	0	0	0	0	0	0	0	9.693072368	0	54.4209077	23.26972719	1.100092054	0	0	53.15194051
MANJA-SOASERANA	0	0	0	0	10.20958369	0	0	31694.75552	0	0	0	0	0	0	0	0	0	0	0	31.89995718	0	0	0	0	0	0	59.20599038	0	0	0	0	0	0	0	0	0	0	0	0	0	135.6028054	0	0	0	0	0	185.5569764	0	0
MAINTIRANO-BEREVO SUR RANOBE	0	0	0	1.88729811	398.7661828	0	0	611.1780255	0	0	0	0	0	0	0	0	0	0	0	0	0	0	0	0	0	0	0	0	0	0	0	3.418448745	2.416409142	0	0	0	0	0	0	16.89597728	0	0	0	0	0	0	285.6010368	0	0
ANDRAMASINA-AMBOHIMIADANA	0	0	0.880508393	0	25.66916916	0	2.576919197	0	0	0	0	0	0	0	0	0	0	0	11.75623265	0	0	0	0	6.648130463	0	3206.770431	6.726297783	0	0	15.52173233	0	0	1.137633258	4.860914547	0	0	0	0	0	0	0	0	0	0	1.704475351	0	0	40.92183687	15.23830805
ANTSIHIHY-ANJIAMANGIRANA	0	0	0	0	9.080823362	0	26.86006571	0	5.271140307	0	17.89571287	2082.893871	146.2792623	0	0	0	0	0	0	0	0	0	0	3.527414551	0	0	0	0	0	169.9661371	0	0.53231559	0	0.891338898	0	0	0	0	0	0	0	0	0	0	8.364440303	0	12.59909777	5.26495188	22.3520814
IKONGO-AMBOLOMADINIKA	3.25638682	0	0	5.624608383	0	0	0	0	22.0862362	0	0	0	154.0153116	0	0	0	0	0	0	0	4.942986228	0	0	0	0	0	0	0	0	0	0	0	0	0	0	0	0	0	0	3.661002018	0	0	0	0	0	0	138.0743923	0	0
NOSY-BORAHA (ST. MARIE)-AMBODIFOTOTRA	143.1406257	0	31.3842077	5.533199366	126.2412159	0	6.778299716	0	22.02929957	0	0	1.691683454	3.682874412	13.689744	0	0	1.797364779	39.83137726	0	6.097216368	27.9287729	0	614.7160002	77.2359205	0	3.423057785	55.56636294	0	0	6.168057307	0	0.573957728	35.81062064	2719.324518	0	0	0	0	0	18.34664439	0.445102857	2.125451223	0	0	41.12143843	1.443695567	2.730982414	45.23362815	1.678141473
MAHABO-BERONONO	0	0	0	0	0	0	0	1254.144679	0	0	0	0	0	0	0	0	153.7537499	0	0	197.2848285	0	0	0	0	0	0	3554.577223	0	0	0	0	0	0	0	0	0	0	0	0	0	0	0	0	0	0	0	2128.998435	0	0
MANANJARY-KIANJAVATO	22.7452167	0	4078.284722	76.45726596	1.856388473	0	29.86521015	0	1.512906111	0	0	0	0	13.09502077	0	0	0	0	0	18.15374866	412.5876237	0	0	0	0	0	13.21521808	0	0	1.775565082	0	0	94.11484358	0	0	0	0	0	0	3.327248061	0	5.37823277	0	8.199092668	0	0	0	0	4.534291548
MANAKARA-SUD-TATAHO	99.33837244	0	171.1754959	484.5191368	3.006125357	0	53.60872737	0	4.834801527	0	0	5.664957283	0	28.54470291	0	0	0	1.637842488	0	13.06359705	332.706961	0	0	0	0	1.882829217	7.377706355	0	0	0	0	0	7559.472346	0	0	0	0	0	0	0	0	2.353644445	0	9.222432352	0.560590979	0	0	0	10.52535553
TAOLAGNARO-TOLANARO	2.3571895	0	0	1.26188011	0.46226224	0	46.09241242	0	0	0	58.65831411	0	1579.043186	201.794056	0	0	0	2.552509523	0	4.445304154	1.348547075	0	0	0	0	0	0	0	0	0	0	0	19.73642935	0	0	0	0	0	0	0	1.18969933	14.81959963	0	19.30767893	0	1.186020708	0	0	0
TOLIARY-ANKILIMALINIKE	0	0	0	0	0	0	0	10.08593443	0	0	0	0	0	0	0	0	0	0	0	0	0	0	0	0	0	0	6.895740907	0	0	0	0	0	1.611921892	0	0	0	0	0	0	0	19.62381976	6.414340953	0	0	0	1.898480224	24.80406323	0	0
ANDILAMENA-ANDILAMENA	0	0	0	0	11.61378872	0	0	0	5.311348352	0	0	29.96182943	0	0	0	0	0	0	423.766197	0	0	0	0	0	0	0	0	0	0	0	0	0	9.631996134	0	0	0	0	0	0	4.531844382	11.42915048	0	0	0	0	0	0	0	0
ANTSALOVA-BEKOPAKA	0	0	0	0	0	0	0	65.5405069	0	0	0	0	0	0	0	0	3.687986348	0	0	12.0512652	0	0	0	0	0	0	4.477226701	0	0	0	0	0	0	0	0	0	0	0	0	0	0	0	0	0	0	0	50.56396837	0	0
MAHAJANGA RURAL-BELOBAKA	23.02061093	0	0	0	0	0	15.0514904	0	0	0	0	3.326206471	0	0	0	0	0	0	0	0	0	0	0	37.08263525	0	0	0	0	0	0	0	0	0	0	0	0	0	0	0	0	0	0	0	21.39965858	0	0	0	0	252.9586279
MAEVATANANA-ANDRIBA	6.75933075	0	12.78975553	0	7.917155379	0	141.8334679	0	3.606178502	0	0	0	0	13.84645638	0	0	0	0	0	0	0	0	0	0	0	0	4.182246784	0	0	8.164571379	0	0	1.221811956	7.587855966	0	0	0	0	0	29.76285981	0	0	0	235.5155032	0.682309947	0	0	17.74941519	604.7976416
TSIROANOMANDIDY-AMBATOLAMPY	0	0	0	0	0	0	77.26548901	0	0	0	0	0	0	16.39712223	0	0	0	0	0	0	0	0	0	0	0	0	0	0	0	994.0462562	0	0	0	0	0	0	0	0	0	0	0	0	0	0	0	0	0	0	8.814293681
FIANARANTSOA URBAN-6EME ARRONDISSEMENT	56.60049329	0	6.738648459	2.692774421	2.672635869	0	0	0	14.28597349	0	0	0	0	25.78361019	0	0	0	0.778517689	0	0.712983592	4.896229754	0	2.166121839	1.884389766	0	0	1.665685185	0	0	0	0	0	0	0	0	0	0	0	0	29.27991646	0	0	0	0	1.534993085	1.436766604	28.91677344	0	0
ANTANANARIVO-SUD-ANDRANONAHOATRA	4.50386866	0	1.601671002	0	19.45906052	0	7.047504405	0	3.81446773	0	0	1.959868684	0	8.087965765	0	0	0	20.0543613	9.229252448	0	0	0	0	3.995013346	0	1498.164786	1.788220105	0	0	8.278192489	0	0	1.667569693	0	0	0	0	0	0	1.594882391	0	0	0	0	0.58890474	0	0	1.120708031	2.97857749
MORONDAVA-BEMANONGA	11.783985	0	0	0	1263.393214	0	0	977.3304574	0	0	0	0	0	0	0	0	152.796606	0	0	28415.42114	2784.856338	0	0	0	0	0	7216.624541	0	0	0	0	0	0	0	0	0	0	0	0	33.83993313	0	0	0	0	0.626024316	23.94859982	231.8868571	0	0
IHOSY-RANOHIRA	141.7727652	0	17.00574565	116.9209054	31.28632934	0	37.95698608	0	24.11526702	0	0	0	79.7988629	0	0	0	84.6653039	109.8299267	0	27.17054498	4.035941673	0	0	19.58926428	0	0	127.1584187	0	0	0	0	0	49.06091128	0	0	0	0	0	0	23.93981293	419.7514573	0	0	12.47382355	33.58551268	0	0	0	110.2603335
BESALAMPY-BESALAMPY	0	0	0	0	42.15475633	0	0	796.5362767	0	0	0	0	0	0	0	0	0	0	0	0	0	0	22.68520738	0	0	0	1532.551592	0	0	31.81253246	0	0	1.264648093	0	0	0	0	0	0	0	0	0	0	0	0	0	7381.240601	0	0
AMPANIHY-BEAHITSE	0	0	0	0	0	0	0	0	0	0	0	0	0	0	0	0	0	0	0	0	0	0	0	0	0	0	0	0	0	0	0	0	0	0	0	0	0	0	0	0	0	0	0	0	0	0	0	0	0
FANDRIANA-MIARINAVARATRA	4577.65445	0	0	4.32219451	2.813636189	0	0	59.89049819	2084.382148	0	0	0	31.60194797	0	0	0	0	7.970856209	0	0	0	0	0	0	0	0	64.89267406	0	0	0	0	59715.26546	18.06841214	0	0	0	0	0	0	13656.8506	0	0	0	0	9.612677699	217.6888222	73.96189362	0	0
TOLIARY-MANOMBO SUD	0	0	4.29792028	0	15.08032294	0	0.985976587	0	0.418777978	0	0	0	0	1.932743755	0	0	0	0	0	0	0	0	0	0	0	0	1.263125618	0	0	3.035119736	0	0	3.449265083	0	0	0	0	0	0	0	69.20540991	20.41010961	0	0	0.99808488	0	0	0	0
MORAMANGA-ANDASIBE	56.82049294	0	2.178394896	2.094044533	450.6104273	0	2.159286739	12.94027622	55.46484372	0	0	105.9270743	0	0	0	0	0	0	63.78338158	0	2.8621735	0	100.3520799	0	0	0	2.130867085	0	0	0	0	0	0	104.879329	0	0	0	0	0	18.13501995	0	24.27309024	0	219.5457897	1.854958467	6.717280627	0	0	8.912325215
AMBATONDRAZAKA-SOALAZAINA	0	0	0	0	0	0	0	0	2899.065041	0	0	0	0	0	0	0	0	452.2454392	156.867567	0	107.385092	0	0	52.41270508	0	0	0	0	0	0	0	0	0	0	0	0	0	0	0	2305.444397	0	50.28542097	0	0	72.28087573	0	136.2732585	0	0
TSARATANANA-MANAKANA	0	0	0	0	0.376443135	0	0	0	0	0	0	0	0	260.2555756	0	0	0	0	22.68238718	0	0	0	0	0	0	0	0	0	0	0	0	0	7.22569833	0	0	0	0	0	0	0	0	0	0	1.827304004	0	0	0	0	352.9169329
BETIOKY-SUD-BETIOKY SUD	0	0	3.57529159	0	0	0	0	0	0	0	0	0	0	0	0	0	0	1.067010034	0	0	0	0	0	0	0	0	0	0	0	0	0	0	0	0	0	0	0	0	0	0	16.96259456	0	0	0	0	0	0	0	0
SAKARAHA-AMBINANY	0	0	0	21.9589745	5.259540217	0	0	0	2.296080076	0	0	0	0	0	0	0	0	17.04131322	0	0	0	0	8.350535661	0	0	0	7.101497378	0	0	0	0	0	0	0	0	0	0	0	0	0	734.9105727	0	0	0	0.4374939	0	13.24196124	0	0
TOLIARY-ANKILILOAKA	3.069931579	0	0	0	0	0	0	0	0	0	0	0	0	0	0	0	0	28.24884411	0	0	0	0	0	0	0	0	0	0	0	0	0	0	0	0	0	0	0	0	0	1.494432898	66.36174961	0	0	0	0	0	0	0	0
MAEVATANANA-AMBALANJANAKOMBY	18.35636138	0	0	0	15.9010864	0	37.34976185	0	26.80910809	0	0	68.51281568	0	1.329654564	0	0	0	0	0	310.167568	37.74653668	0	0	83.70122507	0	37.40967444	5.047246189	0	0	0	0	11.73776049	1.673962881	2.689916359	0	0	0	0	0	23.86399269	0	0	0	0	14.92924784	0	34.14338362	51.58905532	941.80035
ANTANANARIVO-SUD-BEMASOANDRO	4.620254653	0	1.535847345	0	3.003563296	0	1.559934315	0	18.50774784	0	0	6.759524298	0	3.740603375	0	0	4.508127699	0	0	0	0	0	0	0	0	0	0	0	0	11.94319662	0	0	0	0	0	0	0	0	0	0	0	0	0	246.2027858	0.4374939	0	1.379219697	0	38.10241891
ANTANANARIVO-SUD-AMBOHIDRAPETO	29.43408625	0	3.873058652	7.93532614	48.77952617	0	29.70176038	6.179597298	16.14731682	0	0	5.127591641	20.12505206	20.53141376	0	0	0.595084836	2.517497848	0	0	0	0	0.445258196	5.869271345	0	5.803340227	21.60364358	0	0	11.04708668	0	1.224420307	5.787607698	0	0	0	0	0	0	7.56097268	0.524675456	0	0	92.89568327	44.56746948	0.525594068	0	0	37.14819116
IHOSY-IHOSY	1.562632961	0	47.28305774	3.523437788	1.434469556	0	25.53097728	0	5.70058762	0	0	1812.819463	0	26.58184414	0	0	0	37.03897207	0	0	1.889611728	0	0	0	0	0	0	0	0	7.129067102	0	0	31.29331026	0	0	0	0	0	0	1.249942316	0	0	0	14.68356448	0	0	0	0	0
TSIROANOMANDIDY-AMBALANIRANA	0	0	0	0	24.8720018	0	0	38.4503016	0	0	0	0	0	0	0	0	0	0	0	2317.671429	0	0	0	0	0	15.79098849	0	0	0	36.03915349	0	0	0	0	0	0	0	0	0	78.23772572	115.4217002	0	0	0	0	440.5705004	102.6271524	0	0
MANJAKANDRIANA-MANTASOA	0.875170596	0	0	0	31.40758026	0	104.4397951	0	0	0	0	12.76533196	0	48.96884648	0	0	0	0	0	0	0	0	0	8.859950297	0	0	13.86586577	0	0	12.68144108	0	0	1.031988309	3.17322273	0	0	0	0	0	0	0	0	0	0	3.129324305	0	0	0	180.0789709
FENOARIVO ATSINANANA-AMPASIMBE MANANTSATRANA	0	0	0	0	52.6094184	0	0	0	0	0	1148.621669	14.20860417	21.83002913	0	0	0	0	0	13.37575195	0	118.8804526	0	104.7539948	24.20061639	0	0	0	0	0	35.84158754	0	0	1.682615504	1801.275636	0	0	0	0	0	0	0	0	0	0	0.735451668	0	0	0	24.92409034
BELON-I TSIRIBIHINA-BEROBOKA VILLE	298.934825	0	0	0	4.751447031	0	0	81.62628014	0	0	0	0	0	0	0	0	0	0	1.092554088	163.6397902	0	0	0	0	0	0	108.1609806	0	0	0	0	194.8420504	0	0.891338898	0	0	0	0	0	86.70582006	297.5793068	0	0	0	16.72873495	0	189.0366624	0	0
AMBOHIMAHASOA-AMBOHIMAHASOA	1793.281718	0	423.2824653	276.5153132	83.00998653	0	67.25900134	0	1547.096708	0	0	15.37718883	69.08137923	74.30025628	0	0	9.951741137	159.8309931	32.87617408	28.0625274	1133.871814	0	4.342455114	89.70982063	0	17.99555494	311.9324789	0	0	0	0	0	75.7656064	4.241905234	0	0	0	0	0	827.7192623	4.390447489	3.206027698	0	1208.84228	11.96658526	126.4597864	0	0	11.41652175
AMPARAFARAVOLA-AMBOHIJANAHARY	0	0	0	0	13.10666967	0	0	15784.3827	489.454298	0	0	13.14215308	1092.44198	0	0	0	0	0	500.3111896	0	0	0	21.59177839	94.01455345	0	0	0	0	0	0	0	0	0	0	0	0	0	0	0	0	0	0	0	0	57.88733735	0	22.32775131	0	0
ANDAPA-ANDRAKATA	13.84655422	0	0	0	4.639486175	0	0.53231559	41.73082067	0	0	0	0.443539582	0	0	0	0	0	0	0	0	0	0	0	0	0	0	0	0	0	0	0	0	0	0.465263827	0	0	0	0	0	8.15152621	0	0	0	353.0300724	163.3091824	0.574150544	0	0	0
ANALALAVA-BEFOTAKA	0	0	0	0	0	0	58.48656647	0	128.9122011	0	0	0	0	0	0	0	0	0	0	0	0	0	0	0	0	0	3.290960313	0	0	7.644619907	0	0	0	0	0	0	0	0	0	0	0	0	0	5.749384808	0	0	0	4649.000897	122.4557954
FARAFANGANA-FARAFANGANA	47.4958176	0	26.64235204	49.77873361	11.2718997	0	0	0	1.608932325	0	0	0.654513225	0	0	0	0	0	0.538059512	0	1114.354542	1808.180091	0	0	0.462877769	0	0	0.694855252	0	0	0	0	0	5.821020981	0	0	0	0	0	0	1.431574747	0	70.48124966	0	1.769788934	2.209619113	0	0.527505931	0	0
MORONDAVA-BEFASY	98.05262931	0	0	0	0	0	0	1102.997232	0	0	0	0	0	0	0	0	58.01987627	0	0	67690.73198	213.6358701	0	0	0	0	0	12627.56775	0	0	0	0	0	0	0	0	0	0	0	0	0	0	0	0	0	0	0	8032.09212	0	0
FARAFANGANA-MAHAFASA CENTRE	0.831211602	0	0	1.076895184	0.628082371	0	0	0	0	0	0	0	2.38508646	0	0	0	0	0	0	1809.235845	127.8286551	0	0	1.149143834	0	0	0	0	0	0	0	0	0	0	0	0	0	0	0	3.097872683	0	0	0	0	0	0	69.73120608	0	0
MAHANORO-AMBODIHARINA	0	0	0	0	770.4442214	0	0	0	0	0	0	436.3970981	43.31914285	0	0	0	0	0	0	0	0	0	387.9943932	0	0	0	75.47505542	0	0	0	0	0	11.51609271	85.83845147	0	0	0	0	0	0	0	34.83876107	0	0	33.54192397	0	0	0	10.79516379
ANTSIRANANA RURAL-ANIVORANO NORD	2.221271351	0	0	8.440965557	7.653667905	0	426.8336895	0	0	0	0	3288.807037	0	37.90352863	0	0	0	30.74836868	0	0	6.838935185	0	0	12.99180167	0	0	0	0	0	0	0	0	0	0	0	0	0	0	0	8.014220638	2.37195878	0	0	0	17.45339401	0	0	16.05802888	4.297511069
MAROLAMBO-MAROLAMBO	0	0	0	15.47045798	24.06641418	0	0	3.070912874	0	0	0	32.33302781	0	173.8656663	0	0	0	361.7564631	0	0	4.593010919	0	0	0	0	0	0	0	0	0	0	0	13.76446795	21.11577148	0	0	0	0	0	0	0	0	0	0	3946.472488	0	0	0	552.3838357
AMBOASARY-SUD-AMBOASARY ATSIMO	0	0	0	3.632219222	0	0	0	0	0	0	0	0	5.134518806	0	0	0	0	0	0	0	0	0	0	0	0	0	0	0	0	0	0	0	1.549293714	0	0	0	0	0	0	0	0	0	0	0	0	0	0	0	0
FENOARIVO-CENTRE-FIRAVAHANA	6.936239856	0	0	0.411050663	1.863250174	0	0	17.44970223	0	0	0	0	19.73626439	0	0	0	0	0	0	0	0	0	3.241764091	53.19440765	0	0	7.843695722	0	0	7629.694877	0	35.54667944	0	0	0	0	0	0	0	16.72264469	0	0	0	18.48933462	12.3346006	0	114.3305587	0	38.57090318
ANTANANARIVO-NORD-TALATA VOLONONDRY	12.46069451	0	2.543222691	0	25.33992327	0	2.267635513	0	8.711677584	0	0	8.750013501	62.34485556	0	0	0	0	0	0	0	0	0	1.478652381	11.97106126	0	0	78.19639088	0	0	26.57295039	0	0	10.55332696	0	0	0	0	0	0	10.2072216	0	0	0	363.8292828	33.73617557	0	0	6.581892464	294.5428817
SAMBAVA-AMBODIAMPANA	0	0	0	0	0.939414558	0	16.54832374	0	0.33021332	0	0	0	0	0	0	0	0	0	9.275253482	3563.558965	0	0	0	0	0	2.731586008	0	0	0	3.086437787	0	0	0	0	0	0	0	0	0	0	0	0	0	29.79223416	539.171704	0	0	550.582392	36.35806934
BETAFO-AMBATONIKOLAHY	6.810130525	0	2.160930228	0	0	0	90.40102073	0	0	0	0	794.4525154	0	0	0	0	48.96039412	0	0	0	3.508614099	0	0	0	0	0	397.9961316	0	0	39.30160631	0	0	2.911542181	0	0	0	0	0	0	9.96306453	0	0	0	0	3.414862503	2.660050422	0	0	36.44947257
AMBALAVAO-MIARINARIVO	15.22812569	0	0	2.632236673	2.628623408	0	0	2.61309857	758.1706327	0	0	0	21.01788182	0	0	0	0	2.701299182	0	0	0	0	0	0	0	0	3.812257855	0	0	0	0	0	5.949942511	0	0	0	0	0	0	0	0	1.994834696	0	0	0	0	8.379335682	0	0
BELON-I TSIRIBIHINA-ANDIMAKY MANAMBOLO	0	0	0	0	0	0	0	489.1704738	0	0	0	0	0	0	0	0	0	0	0	0	54.60583088	0	0	0	0	0	0	0	0	0	0	0	0	0	0	0	0	0	0	0	0	0	0	0	0	0	126.8315665	0	0
TOLIARY-BELALANDA	0	0	0.482294306	0	0.562971422	0	10.520335	34.51155848	9.254207768	0	49.83958434	0	1970.979026	3.59251132	0	0	0	0	0	5.339699045	0	0	2.885013251	0.377107944	0	0	0.479494075	0	0	0	0	0	0	0	0	0	0	0	1.123060434	0	49.29347612	4.771730387	0	3.104227761	0.517860056	0	3.294453136	0	15.71451637
SOANIERANA-IVONGO-MANOMPANA	0	0	0	8.925317775	22.99560081	0	0	0	11.58923828	0	0	0	0	0	0	0	0	2.040698202	0	5.305652194	0	0	7.888731443	11.8482734	0	0	0	0	0	0	0	0	0	17.06238195	0	0	0	0	0	0	3.447136306	0	0	0	44.04556505	0	0	0	0
AMBOHIDRATRIMO-TALATAMATY	23.38927949	0	2.695545046	5.999013418	55.9739003	0	33.29819798	3.803917991	4.491854996	0	0	16.60805345	102.8093972	0	0	0	0.621384557	0.94714853	1.098096174	0	4.866801201	0	5.152895042	4.809721283	0	2.719942018	25.67234127	0	0	1.230569286	0	0.670553239	4.175789964	2.135055825	0	0	0	0	0	5.328908485	0	0	0	0	71.94925895	1.234577184	0.527505931	0.655977492	134.8640807
MIANDRIVAZO-ANKOTROFOTSY	0	0	0	0	6.13182956	0	0	0	5.83056225	0	0	0	0	2.175755026	0	0	143.5669478	0	0	0	0	0	0	5.076631596	0	0	139.4097016	0	0	7.083996409	0	0	0	0	0	0	0	0	0	0	0	0	0	6.565713051	0	0	0	0	0
AMPARAFARAVOLA-AMBODIMANGA	32.12818057	0	0	4.600450025	22.87077639	0	0	0	52.92812546	0	0	0	36.07293693	0	0	0	0	1.744638283	41.86531836	0	1.855240948	0	16.3111332	6.68210399	0	0	0	0	0	0	0	882.536414	0	0	0	0	0	0	0	0	0	0	0	0	31.32445193	0	0	0	4.416425856
ANDILAMENA-ANTANIMENABAKA	0	0	0	0	8.197140137	0	0	0	0	0	0	0	0	0	0	0	0	0	0	0	0	0	0	46.59658305	0	131.2602409	0	0	0	0	0	0	0	0	0	0	0	0	0	75.21191814	0	0	0	0	20.70467701	0	0	0	0
AMPASIMANOLOTRA-RANOMAFANA EST	195.7730766	0	18.01580196	13.29334201	1564.474631	0	1.335531013	0	289.3410843	0	0	188.5911095	17.38548809	0	0	0	0	3.48424163	0	0	1076.453415	0	216.5397105	0	0	0	12.62121779	0	0	0	0	2.338184872	0	115.5051199	0	0	0	0	0	110.4639713	20.0459615	15.61898123	0	0	21.30694185	17.77626473	0	0	27.1389716
IHOSY-ANDIOLAVA	4.43217488	0	5.949583942	8.799773626	12.65301904	0	23.83348192	0	3.222271638	0	1.295198775	53.39401009	39.16976714	59.71209134	0	0	0	166.5496281	0	0	0	0	4.880576943	38.61189021	0	0	2.123495668	0	0	0	0	0	1.155059209	0	0	0	0	0	20.30236279	17.42319316	18.5661433	0	0	88.5543288	3.216162985	0	0	0	0
MAMPIKONY-BEKORATSAKA	43.11623216	0	0	0	3.930123972	0	134.3024957	0	11.49883172	0	0	2.473257225	0	2.950111185	0	0	0	0	0	0	13.222005	0	0	96.67365095	0	0	0	0	0	0	0	37.16034147	0	0	0	0	0	0	0	0	0	0	0	152.2919767	1.106764796	0	0	0	316.8562446
AMPANIHY-AMPANIHY	0	0	706.2325136	0	96.12195504	0	85.57367086	0	0	0	30.13364682	21.01441595	0	0	0	0	26.31277425	0	5.45307482	0	0	0	0	0	0	0	0	0	0	14.97743443	0	0	0	0	0	0	0	0	0	0	0	0	0	0	0	0	0	7.468054689	97.43916016
ARIVONIMAMO-AMBATOMIRAHAVAVY	1.001996565	0	0	0	9.095047521	0	0	0	0	0	0	2.459214484	0	1.090637086	0	0	0	0	9.80118374	0	0	0	0	0	0	0.888143799	0	0	0	6.801370823	0	0	0	5.765226986	0	0	0	0	0	0	0	0	0	0	33.9218812	0.525594068	0	6.472142526	0.562364627
ANTALAHA-AMPOHIBE	1.883511514	0	0	0	25.04937255	0	0	167.7315784	0	0	0	0	0	0	0	0	0	0	0	0	1225.566814	0	7.345193275	16.28862299	0	0	0	0	0	0	0	0	0	2.040760426	0	0	0	0	0	0	0	0	0	0	1205.652349	0	1.367057549	0	0
AMPANIHY-ANKILIABO	0	0	0	0	0	0	0	0	0	0	130.4269347	0	5.791282636	860.5894529	0	0	0	1.471662701	0	0	0	0	0	0	0	0	0	0	0	0	0	0	5.963994812	0	0	0	0	0	0	0	0	0	0	0	0	0	0	0	0
TSIROANOMANDIDY-MAHASOLO	0	0	0	2611.755971	9.834813828	0	0	124.2743616	0	0	0	0	0	0	0	0	0	0	0	0	0	0	0	0	0	0	0	0	0	17643.8983	0	0	0	0	0	0	0	0	0	0	0	0	0	0	8.7471028	0	89.96676236	0	0
AMBANJA-ANTSIRABE	37.83146772	0	0	1.272770768	1.214556897	0	273.3259	0	14.18244857	0	0	25.7764548	0	16.08429792	0	0	0	0	0	0	2.697874282	0	0	0	0	0	0	0	0	0	0	56.67161309	1.477867927	0	0	0	0	0	0	18.88822589	0	0	0	0	0.4374939	0	0	1308.754516	23.67253692
AMBANJA-NDANGOA	14.15958626	0	0	3.325201387	10.79119685	0	1098.800983	0	2.3502839	0	0	30.22656489	0	1.726764311	0	0	0	0	0	370.9390377	26.1129938	0	0	4.295183402	0	0	0	0	0	0	0	37.97808277	0	0	0	0	0	0	0	0	0	0	0	0	13.73672949	0	5.900932625	9.687219012	4.582411259
ANKAZOABO-SUD-ANKAZOABO	2.355469743	0	0	0	0	0	0	9.771219227	0	0	0	0	0	0	0	0	0	0	0	0	0	0	1.766005037	0	0	0	0	0	0	0	0	0	0	0	0	0	0	0	0	27.37507225	457.3692221	0	0	0	0.560590979	3.831217227	482.8991693	0	0
ANTANAMBAO MANAMPOTSY-ANTANAMBAO MANAMPOTSY	0	0	0	0	15.77034018	0	0	0	0	0	0	4230.75176	0	0	0	0	0	0	1.012440653	9.921518573	5.363043442	0	0	162.0141109	0	0	0	0	0	0	0	0	0	0	0	0	0	0	0	14.60902534	0	0	0	0	11.92915658	0	0	0	0
VOHIMARINA (IHARANA)-ANTSIRABE NORD	0	0	0	0	0	0	121.7704055	0	0	0	0	0	0	705.6739998	0	0	0	0	0	0	0	0	0	4.129894238	0	0	0	0	0	0	0	0	0	0	0	0	0	0	0	0	0	0	0	245.1366782	984.1404091	0	0	0	50.37079837
AMBOHIDRATRIMO-MAHITSY	55.81590339	0	10.67226139	0	4.644997659	0	250.484104	6.507902716	17.65871136	0	0	47.78585599	0	121.4363036	0	0	0	0	0	0	0	0	6.728166275	13.58778712	0	0	115.1701039	0	0	2033.122335	0	7.399535075	0	0	0	0	0	0	0	29.43808408	0	0	0	519.6646277	9.640261784	0	0	0	1151.766084
AMBOSITRA-AMBOSITRA II	1535.330339	0	4.298473323	3.462855303	2.19640308	0	124.7462501	0	479.4378603	0	0	0	0	0	0	0	0	0	0	12.75017068	9.630642556	0	0	27.37657346	0	0	0	0	0	0	0	0	0	0	0	0	0	0	0	133.3535342	0	1.402776925	0	131.9180838	0	13.58384735	0	0	80.14098692
AMBILOBE-AMBILOBE	0.904363864	0	11.50297032	0	2.04533645	0	112.8562072	0	17.02446106	0	0	147.5570856	0	68.01127118	0	0	1.514216546	0	1.423260796	0	1.277334095	0	0	0	0	0	6.249190081	0	0	28.49874196	0	3.845374901	2.011846941	0	0	0	0	0	0	0	0	0	0	0	7.187988936	0	0	15.64011226	34.2648194
FENOARIVO ATSINANANA-AMBODIMANGA II	0	0	6.693197803	0	93.0824935	0	0	5.104050129	0	0	0	4.442558929	0	3.689577786	0	0	6.089910245	0	0	0	0	0	10602.39422	1267.970803	0	5.758021189	0	0	0	11.13544667	0	0	0	2749.899859	0	0	0	0	0	0	0	0	0	0	14.90048392	0	3.170818584	12.32962055	0
TSIROANOMANDIDY-ANKADINONDRY SAKAY	0	0	0	6.395198229	0	0	36701.44335	0	0	0	0	0	0	0	0	0	0	0	0	0	0	0	0	0	0	0	0	0	0	7668.806353	0	57.86813754	3.175645526	0	0	0	0	0	0	0	0	0	0	212.8186919	67.36380482	0	128.0389704	0	68.6636873
ANDAPA-BETSAKOTSAKO	0	0	0	0	0.508841549	0	0	45.16521131	0	0	0	0	0	0	0	0	0	0	0	111.8168747	342.3781727	0	0	0	0	0	0	0	0	0	0	0	0	0	0	0	0	0	0	0	0	6.269906338	0	289.5093288	169.0146417	0	0	0	0
AMBOHIDRATRIMO-AMBOHITRIMANJAKA	10.18159013	0	1.935620983	0	5.992251273	0	2319.002117	0	0	0	0	3.930175468	0	6629.804645	0	0	1.282245031	0	9.603788759	0	0	0	0	0	0	500.5745503	1.11045679	0	0	1546.055143	0	0	0	0	0	0	0	0	0	0	0	0	0	0	20.91300132	0	2.645532205	6.935237481	154.894331
MORAFANOBE-ANDRAMY	0	0	0	0	0.46226224	0	0	3411.915039	0	0	0	0	0	0	0	0	0	0	0	0	0	0	0	0	0	0	0	0	0	0	0	0	0	4.824174078	0	0	0	0	0	0	0	0	0	0	0.58890474	0	3171.620615	0	0
MITSINJO-MITSINJO	43.67394526	0	0	6.983765212	64.80275392	0	0	3.933348263	0	0	0	0	0	0	0	0	0	0	0	0	0	0	12.75982881	24.66845192	0	0	0	0	0	0	0	0	0.611579738	1.111040977	0	0	0	0	0	10.02963384	0	0	0	0	8.046097885	0.935768322	3.928187168	0	1.752229344
MOROMBE-BEFANDEFA	1.732842451	0	0	0	0	0	0	30.74380048	0	0	0	0	0	0	0	0	0	3.913633329	0	0	4.697197137	0	0	0	0	0	0	0	0	0	0	0	0	0	0	0	0	0	0	0	113.2960475	0	0	0	1.177809481	0	10.18321596	0	0
SOALALA-SOALALA	5.655431879	0	0	0.651197709	42.87052919	0	0	53.48576961	83.89421906	0	0	0	1.237532706	0	0	0	0	0.968261131	0	0	7.607051058	0	28.43503068	232.7645074	0	0	1.034722471	0	0	0	0	282.1242218	0	19.87273326	0	0	0	0	46.73193232	41.95443297	0	0	0	0	5.325940447	0	18.70766217	0.707921406	46.19392294
SAMBAVA-FARAHALANA	2.922013804	0	0	0	32.25358276	0	0	0	1.529689902	0	0	0	0	2.362632504	0	0	0	0	0	0	0	0	413.1677677	0	0	0	1.972869516	0	0	2.154959914	0	1.840322365	0	4.99400377	0	0	0	0	0	0	0	0	0	345.8360644	559.2736138	0	0.633734032	0	2.252644872
MAROVOAY-ANOSINALAINOLONA	0	0	0	0.677787941	13.15164822	0	0	0	0	0	0	2.549857362	0	0	0	0	0	0	0	0	0	0	2.79905226	10.64293372	0	0	0	0	0	0	0	0	0	0	0	0	0	0	0	0	0	0	0	0	1.026398641	0	1.333319897	0	314.324374
MANJA-ANKILIABO	0	0	0	0	9.782205379	0	0	2112.934448	0	0	0	0	0	0	0	0	135.7490538	0	0	0	25.56002897	0	0	0	0	0	56.7867764	0	0	0	0	264.6378623	1.993913964	0	0	0	0	0	0	0	8141.016239	0	0	0	0	0	245.3040805	0	0
TOAMASINA RURAL-AMPASIMADINIKA	0	0	0	0	0	0	0	0	0	0	0	0	0	0	0	0	0	0	0	0	0	0	0	0	0	0	0	0	0	0	0	0	0	0	0	0	0	0	0	0	0	0	0	0	0	0	0	0	0
VOHIMARINA (IHARANA)-AMPANEFENA	0	0	0	0	5.145612033	0	2.258031993	0	0	0	0	0	0	1.793231196	0	0	0	0	0	0	0	0	0	0	0	0	0	0	0	0	0	0	0	0	0	0	0	0	10.97388377	0	0	0	0	69.99161929	74.30278743	0	0	3.505574625	1.188040606
FARATSIHO-FARATSIHO	200.5741423	0	18.53194605	39.25795455	66.91201565	0	449.6521858	14.30494886	53.77219497	0	0	64.17912064	0	146.7541235	0	0	39.50705189	17.23602155	0	0	27.14965559	0	0	26.99919828	0	0	4169.488777	0	0	161.8164327	0	4.939194561	25.41384192	0	0	0	0	0	0	54.37491047	0	0	0	93.21101297	16.70603799	0	22.83850204	0	50.30693693
AMBATONDRAZAKA-AMBATONDRAZAKA I	0	0	0	0	0	0	0	0	0	0	0	0	0	0	0	0	0	0	0	0	0	0	0	0	0	0	0	0	0	0	0	0	0	0	0	0	0	0	0	0	0	0	0	0	0	0	0	0	0
VANGAINDRANO-MATANGA	6.949038743	0	2.071982291	59.97774567	0	0	0	0	0	0	0	0	6.055865657	0	0	0	0	0	0	4.59322997	11067.78318	0	0	0	0	0	0	0	0	0	0	0	0	0	0	0	0	0	0	4.433619385	0	208.6919692	0	0	0	0	14.84956507	0	0
MAEVATANANA-ANTSIAFABOSITRA	25.89892944	0	4.703838138	8.875954199	1875.165851	0	24.71790249	0	17.80447267	0	0	29.75225802	6.980418739	21.15142695	0	0	0	0	0	0	15.61815977	0	84.2149926	31.99688406	0	11.47176478	1.074578911	0	0	7.211704412	0	0.985976587	0.557699676	4.460865464	0	0	0	0	0	14.01445524	0	0	0	55.91521542	79.34928848	0	0.527505931	2.348799445	125.1571565
ANTANIFOTSY-AMBOHITOMPOINA	0	0	0	8.015466418	8.19451554	0	0	171.6899287	70.86172975	0	0	47.88802457	121.4048178	0	0	0	0	0	0	0	0	0	0	0	0	52.09882832	4531.655972	0	0	0	0	0	19.69655693	0	0	0	0	0	0	0	0	0	0	0	24.6872216	0	455.3337572	0	0
MANJAKANDRIANA-AMBATOLAONA	60.81089218	0	11.33940099	0	8.946447778	0	53.36835378	0	254.8788942	0	0	26.59766671	0	11.73469436	0	0	0	0	0	0	0	0	0	11.82798563	0	0	36.71264074	0	0	14.95489033	0	0	16.55178767	0	0	0	0	0	0	0	0	0	0	0	3.489384682	0	0	0	91.4020699
BETAFO-ANKAZOMIRIOTRA	0	0	0	0	0	0	0	0	0	0	0	0	0	0	0	0	0	0	0	0	0	0	0	0	0	0	0	0	0	0	0	0	0	0	0	0	0	0	0	0	0	0	0	0	0	0	0	0	0
BETIOKY-SUD-BEANTAKE	3.300756869	0	0	3.671100718	0	0	896.4295135	0	4.155254073	0	10.74731283	0	0	0	0	0	0	15.38686883	0	0	0	0	0	0	0	0	0	0	0	0	0	0	0	0	0	0	0	0	0	0	0	0	0	0	1.289751688	0	0	0	0
AMBATO-BOINA-MANERINERINA	28.74786599	0	0	0	1.723506096	0	73.70758265	0	2.346248486	0	0	0	0	2.842425684	0	0	0	0	0	0	4.255777441	0	0	456.101161	0	0	0	0	0	0	0	2.781029778	0	0	0	0	0	0	0	0	0	0	0	22.65275307	1.759226506	0	0	96.85445442	6438.425252
MAEVATANANA-MAEVATANANA	13.9835487	0	1.27872248	8.844619807	31.90667485	0	57.05739337	0.528861845	4.665045892	0	0	29.78602156	0	0	0	0	0	0	0	0	3.05225505	0	0	45.83406982	0	0	2.028954434	0	0	0	0	4.265712908	0	8.655528739	0	0	0	0	0	5.18900681	0	1.862779315	0	26.32049236	8.926704559	0.676865619	0.730499688	1.035298648	31.4493389
MAHANORO-MAHANORO	0	0	0	0	437.5248268	0	0	5.573265808	3.151887465	0	0	5204.670261	7.737753752	0	0	0	0	0	0	0	0	0	0	0	0	0	0	0	0	0	0	0	2.142725958	226.9307662	0	0	0	0	0	0	0	0	0	65.58266539	2204.843734	0	0	0	0
ANALALAVA-ANTONIBE	1.578224848	0	0	0	294.6450228	0	116.624351	52.92723343	0	0	0	0	0	14.52207878	0	0	0	16.44874848	0	0	3.321215936	0	90.49002487	32873.16126	0	0	0	0	0	0	0	6.165894975	0	3.665785205	0	0	0	0	0	0	4.473853847	0	0	7.777197283	0.517860056	0	76.51510131	659.5364647	70.20632854
ANTSIRABE RURAL-AMBANO	51.89906722	0	490.2148609	0	3.314985995	0	0	0	33.34385194	0	0	0	0	0	0	0	0	0	0	5.402793731	16.62763266	0	0.925213564	9.182188972	0	1.576520947	23.9501114	0	0	0	0	0	64.89347891	0	0	0	0	0	0	41.00579646	0	0	0	0	24.40200861	2.922013804	87.86921086	0	0
MORONDAVA-ANALAIVA	4.13113312	0	0	0	1.710274136	0	0	0	4.961175672	0	0	0	0	0	0	0	615.5206495	0	0	0	0	0	0	0	0	0	14563.35819	0	0	0	0	0	0	0	0	0	0	0	0	0	0	0	0	0	0	0	1.258005618	0	0
AMBATOMAINTY-AMBATOMAINTY	76.5891933	0	0	0	60.75351997	0	0	412.2604778	4.132636409	0	0	0	0	0	0	0	0	0	0	0	0	0	0	0	0	0	0	0	0	0	0	0	0	0	0	0	0	0	0	14.03891502	0	0	0	0	674.9035531	1.111216766	3433.095423	0	0
ANALALAVA-ANALALAVA	0	0	0	1.630248413	4.701112977	0	14.53258912	0	13.67600226	0	0	0	0	42.86044477	0	0	0	0	0	7.570826203	0	0	0	0	0	0	0	0	0	0	0	0	0	0	0	0	0	0	0	0	0	0	0	0	0	0	0	400.2252795	14.48269706
ANJOZOROBE-ANJOZOROBE	9.012343397	0	10.16639155	0.49399288	22.61974262	0	1.905853204	0	2.027269592	0	0	1.116907643	0	0.728499159	0	0	0	1.053979861	0	0	0	0	3.204422564	2.328138636	0	0	4.778941064	0	0	5.320362018	0	0	202.5108452	0	0	0	0	0	0	0	0	0	0	425.6319665	0.660005284	0	0	1.36807325	2.010275794
MOROMBE-ANTONGO VAOVAO	0	0	0	0	0	0	0	693.9704727	0	0	0	0	0	0	0	0	0	0	0	2.982478204	0	0	0	0	0	0	2.796461577	0	0	0	0	0	0	0	0	0	0	0	0	0	33.92704308	0	0	0	0	0	0	0	14.86795808
MANAKARA-SUD-VOHIMASINA NORD	0	0	27.62891737	0	0	0	0	0	0	0	0	0	0	13.23312023	0	0	0	0	0	0	0	0	0	0	0	0	0	0	0	0	0	0	0	0	0	0	0	0	0	0	0	0	0	0	0	0	0	0	0
FENOARIVO ATSINANANA-FENERIVE VILLE	5.029584137	0	0	1.399036422	340.6254425	0	0	9.015291408	3.538960025	0	0	43.61051349	4.000616055	0	0	0	0	1.099491529	0	0	2.097683254	0	7389.56548	13.52971215	0	0	0	0	0	0.833653905	0	3.815815812	2.448900297	1297.213028	0	0	0	0	0	0	1.368391084	0	0	15.32460997	35.65138354	0	0	0	0
FARATSIHO-VINANINONY ATSIMO	192.114128	0	0	20.05132745	4.876115186	0	0	123.7077553	8.218608229	0	0	0	17.80853049	0	0	0	1.277148211	0	0	0	0	0	0	13.30116894	0	0	257.2502374	0	0	0	0	0	0	0	0	0	0	0	0	0	0	0	0	0	17.95368755	0	143.3820874	0	51.90556977
MAMPIKONY-MAMPIKONYI	4.460410356	0	0	0	3.957330746	0	27.7249278	0	2.375991461	0	0	15.44729589	0	34.20121989	0	0	0	0	0	0	5.866680101	0	0	1.750576212	0	0	0	0	0	0	0	0.63756918	0	0	0	0	0	0	0	0	0	0	0	6.820005085	2.66908571	0.642856701	0	25.93283602	44.08413924
ANTALAHA-ANTALAHA	0	0	0	0	0	0	1.971953174	0	0	0	0	0	0	73.1721497	0	0	0	0	0	0	0	0	0	0	0	0	0	0	0	0	0	0	0	0	0	0	0	0	0	0	0	0	0	1712.797569	990.8585969	0	0	199.3985383	1.01146283
MAROVOAY-MAROVOAY BANLIEU	64.90702812	0	0	8.552665564	14.92371658	0	13.3571858	0	58.09167029	0	3.206384554	6.11216289	0	2.403321183	0	0	0	3.536354479	0	1.382789397	24.55676349	0	2.658087916	46.45455198	0	0	11.85926389	0	0	0	0	2.94086214	8.721174215	1.063408159	0	0	0	0	0	0	1.736144534	0	0	12.93997568	4.643647453	0	12.34269701	5.655638241	170.8337423
FIANARANTSOA RURAL-ALAKAMISY AMBOHIMAHA	2.645210206	0	94.57638105	36.53705581	5.785108136	0	0	0	9.376479695	0	0	0	0	0	0	0	0	0	0	5.349238221	40.11217997	0	0	0	0	231.3326056	11.93389797	0	0	0	0	0	63.89983609	0	0	0	0	0	0	31.22098909	0	0	0	0	0	0	0	0	11.21147846
AMBILOBE-BETSIAKA	0	0	0	5092.465686	1.776245211	0	110.5497069	2.462665949	3.080445142	0	0	97.35252975	2.76820525	33.68400382	0	0	0	0	0	0	413.9026159	0	0	0	0	0	0	0	0	0	0	251.1924332	0	0	0	0	0	0	19.55788166	0	0	0	0	1.203189998	884.0598935	0	1.864783735	29.36053901	12.93617447
VOHIMARINA (IHARANA)-VOHIMARINA	0	0	0	0	0	0	0	0	0	0	0	0	0	0	0	0	0	0	0	0	0	0	0	0	0	0	0	0	0	0	0	0	0	0	0	0	0	0	0	0	0	0	0	0	28.25806556	0	0	0	0
ANTANIFOTSY-AMBOHIMANDROSO	176.5531288	0	0	15.71814792	15.32354674	0	14.12276553	22.92561141	89.02980206	0	0	0	11.23874937	2.29671767	0	0	5.020972265	0	0	28.45176811	697.0541137	0	0	0	0	56.57781652	285.1522436	0	0	23.74780243	0	4.886953001	878.2999483	4.877237033	0	0	0	0	0	290.4427615	0	17.04746456	0	0	14.35390203	0	204.2276255	2.863672468	28.83740541
BETAFO-ANJOMA RAMARTINA	0	0	0	0	0	0	0	0	0	0	0	0	0	0	0	0	0	0	0	0	0	0	0	0	0	0	0	0	0	0	0	0	0	0	0	0	0	0	0	0	0	0	0	0	0	0	0	0	0
AMBOHIDRATRIMO-ANTANETIBE	7.422053667	0	4.285399259	0	2.106836445	0	38.32432941	6.069566385	9.625351692	0	0	24.60523332	0	26.47761087	0	0	0	0	0	0	2.695835952	0	0	29.00693777	0	0	0	0	0	847.3910537	0	0	0	0	0	0	0	0	0	12.63622794	0	0	0	128.719514	3.168883548	1.766191374	0	2.671008061	436.4529393
MIARINARIVO-ANALAVORY	38.28580494	0	0	0	99.31972621	0	31.64561478	7.355730544	5.178112031	0	0	126.7767762	0	24.43582509	0	0	0	0	0	0	7.4694031	0	110.6158188	7.307523559	0	0	21.56215873	0	0	1530.739648	0	0	8.64481932	0	0	0	0	0	0	18.82264119	0	0	0	0	1175.515476	0	55.12327334	0	104.2069575
ANJOZOROBE-MANGAMILA	387.9330398	0	0	9.069197717	81.0720337	0	0	290.7208253	25.49812688	0	0	0	103.7802135	0	0	0	0	0	0	0	868.1723429	0	0	18.92330481	0	0	103.20238	0	0	6.940480598	0	168.4702402	13.77856954	0	0	0	0	0	0	286.8220953	0	0	0	0	356.5971177	55.48976917	1131.565122	0	373.6001789
TSIROANOMANDIDY-FIERENANA	3.23674594	0	0	6953.295998	15.81275356	0	0	1935.976865	3.40090905	0	0	0	0	0	0	0	0	0	0	0	0	0	0	0	0	0	0	0	0	589.0414377	0	0	0	0	0	0	0	0	0	0	0	0	0	0	12.09784596	0	2274.737169	0	0
MIANDRIVAZO-AMBATOLAHY	0	0	0	0	0	0	0	0	0	0	0	0	0	0	0	0	72.47341413	0	0	0	0	0	0	0	0	0	2474.892718	0	0	0	0	0	0	0	0	0	0	0	0	0	0	0	0	0	0	0	0	0	0
ANTSIRANANA RURAL-RAMENA	5.709989505	0	0	0	0	0	3720.762076	0	37.10247046	0	0	1679.706292	0	16.2370227	0	0	0	0	0	93.42907206	0	0	0	0	0	0	0	0	0	0	0	70.43598497	0	0	0	0	0	0	12.16761309	150.0569487	0	0	0	0	3.04437221	0	0	1.961160552	3.639527123
MANANARA-MANAMBOLOSY	0	0	0	0	46.545263	0	0	0	0	0	0	0	6.833130701	0	0	0	0	0	0	0	0	0	2901.298679	0	0	0	3.149900119	0	0	0	0	0	0	14.69692152	0	0	0	0	0	0	0	0	0	0	7.39816509	0	0	0	3.135489024
MORAMANGA-BEFORONA	13.6433938	0	0	6.68374841	25.04086933	0	0	0	22.69379217	0	0	63.7868943	0	9.498718897	0	0	0	0	0	0	0	0	25.78255927	0	0	0	6.684904839	0	0	0	0	0	33.85956949	10.46351682	0	0	0	0	0	0	0	0	0	388.8149874	1.063518216	0	0	0	15.71907753
MORAMANGA-MORAMANGA	22.85161434	0	0	720.5253833	31.28880344	0	37.34873562	6.783918511	603.6513915	0	0	415.2324469	189.7259547	0	0	0	0	0	41.57870181	0	0	0	0	58.89167567	0	14.83336971	23.71054766	0	0	0	0	0	0	19.25304868	0	0	0	0	0	13.45711611	9.77213346	0	0	0	4.588368324	0	0	0	56.60006999
MANAKARA-SUD-AMBAHIVE	2.265537977	0	1.697713074	12.11566988	0	0	0	0	0	0	0	0	46.5581919	0	0	0	0	0	0	5.555621727	12.84782822	0	0	0	0	0	0	0	0	0	0	0	1.208939272	0	0	0	0	0	0	0.886630933	0	0.621481658	0	0	0	0	273.4700028	0.595333551	1.225859455
BETIOKY-SUD-BEZAHA	0	0	0	0	0	0	1045.387757	0	1.795384643	0	47.0322006	0	0	6.835128818	0	0	0	0	0	0	0	0	0	0	0	0	0	0	0	0	0	0	0	0	0	0	0	0	0	0	0	0	0	0	2.175883084	0	0	0	0
MOROMBE-AMBAHIKILY	0	0	0	0	7.765996102	0	2.543104587	45.08037318	0	0	0	0	0	3.250145119	0	0	0	0	0	0	0	0	0	0	0	0	0	0	0	0	0	0	0	0	0	0	0	0	0	0	466.1833057	7.594382426	0	0	0	0	7.706094602	16.96901618	0
VOHIMARINA (IHARANA)-AMPONDRA	13.09591088	0	0	0	29.91979383	0	17.66312798	0.634815813	3.430903142	0	0	20.43358944	0	2.461103932	0	0	0	0	0	0	2.741759183	0	2.07795711	4.321432397	0	0	0.479494075	0	0	1.145202083	0	0	0	1.560314133	0	0	0	0	23.10782012	0	0	0	0	16.58340479	950.4266959	0	0.700044677	1.167155349	1.473011645
BELOHA-BELOHA	0	0	0	0	0	0	6.979389883	0	0	0	11605.68837	0	55.77817193	18.96182557	0	0	0	15.8469856	0	0	0	0	0	0	0	0	0	0	0	0	0	0	0	0	0	0	0	0	0	0	0	0	0	0	0	0	0	0	0
NOSY VARIKA-NOSY VARIKA	32.39388077	0	4.805827002	85.43469716	9.189127761	0	149.7026174	0	0	0	0	71.31380436	0	0	0	0	0	0	0	167.8013329	28.4951381	0	0	23.71276943	0	0	709.1259157	0	0	85.53955223	0	7.46540281	229.3733779	0	0	0	0	0	0	0	0	69.51988551	0	0	2.376500867	0	0	0	99.84536815
MAHAJANGA URBAN-MAHAJANGA I	56.93698045	0	0.398214087	2.02639344	45.1848568	0	15.66830997	77.34687239	142.2768202	0	0	4.842398824	1.067051189	111.703279	0	0	0	0.513977821	0	129.2769107	64.43508828	0	0.567025414	1115.679616	0	0	1.195913643	0	0	0	0	44.26991909	1.767737879	0	0	0	0	0	1.209115002	5.974320083	2.585978865	0	0	28.88791735	52.91318176	0	67.98561947	44.82934055	231.5935893
MIARINARIVO-MANAZARY	0	0	1.81991724	0	2.823527318	0	7.075112386	0	1.683035309	0	0	0	0	0	0	0	0	0	0	0	0	0	0	0	0	0	14.39605328	0	0	592.7777426	0	0	0	0	0	0	0	0	0	1.68956164	0	0	0	0	3.600698181	0	0	0	57.72272465
AMPASIMANOLOTRA-AMPASIMBE	1.012841437	0	22.30516118	4.261601504	105.0250391	0	14.68866569	0	0	0	0	2676.078753	0	0	0	0	0	0	34.62122916	4.437927558	0	0	54.11202883	560.1539326	0	0	1.690486124	0	0	6.807280762	0	0	6.943117569	40.97299746	0	0	0	0	0	0	0	0	0	0	2.869934086	0	0	0	72.63476915
MANANARA-ANTANAMBE	0	0	0	0	13.85529553	0	0	0	0	0	0	0	0	0	0	0	0	0	0	0	0	0	0	0	0	0	0	0	0	0	0	3.091940323	0	3824.69059	0	0	0	0	0	0	0	0	0	0	2.510810395	0	0	0	0
AMBALAVAO-AMBALAVAO	3.554673656	0	38.52675039	24.72354087	5.210024527	0	0	0	15.21226607	0	0	0	0	0	0	0	4.154867231	17.46596584	5.131049856	8.247592468	0	0	0	20.2000395	0	0	4.433639411	0	0	0	0	0	53.24048789	0	0	0	0	0	0	0	0	0	0	0	0	0	0	0	14.73280933
MORAMANGA-AMBOASARY	102.6417914	0	0	0	7155.481292	0	0	0	314.4361506	0	0	4.762529964	560.4780099	0	0	0	0	90.92092817	459.6612798	2.686890688	0	0	0	34.81469964	0	0	0	0	0	0	0	2369.243283	2.484835334	0	0	0	0	0	0	46.73791431	36.39452009	0	0	0	59.28232485	3.848745724	23.71866111	0	0
IHOSY-IRINA	40.2102463	0	6.634642313	11.9709599	36.54040267	0	32.09831676	0	14.84946113	0	0	2.295906505	0	4.511839132	0	0	0	157.4406683	0	0	2.787143799	0	0.631585225	0.596252585	0	0	3.864084337	0	0	0	0	0	0	0	0	0	0	0	0	13.30536269	0	0	0	0	14.77133163	0	4.479850706	0	0
MORONDAVA-MAROFANDILIA	0	0	0	1.443491135	5.613709444	0	0	1248.543891	0	0	0	0	0	0	0	0	799.4333368	0	0	16918.5286	60.24949391	0	0	0	0	0	95198.08903	0	0	0	0	0	0	0	0	0	0	0	0	0	0	0	0	0	0.8749878	0	27022.14603	0	0
AMBOHIDRATRIMO-IVATO AEROPORT	458.269861	0	0.482294306	15.8367402	335.598584	0	225.1325345	151.9344744	48.64002766	0	11.20814451	140.1436892	35.11770904	24.8924832	0	0	0	18.63502885	0	1453.665661	9.451150433	0	0.680572662	310.1699173	0	0.6246899	35.47155974	0	0	206.0602165	0	0	2.445731297	13.04944121	0	0	0	0	0	2.930554435	0.631474273	0	0	148.0384883	372.8612433	29.29782957	552.430684	1.915178401	173.9284561
TAOLAGNARO-MAHATALAKY	304.3249267	0	0	26.30387443	11.36133641	0	0	0	0	0	0	0	3643.082913	47.19049754	0	0	0	0	0	850.6529486	179.400062	0	0	0	0	0	0	0	0	0	0	0	0	7.302338999	0	0	0	0	0	0	0	322.8450022	0	0	0	0	0	0	0
VATOMANDRY-AMBODITAVOLO	0	0	0	0	98.40359743	0	0	0	0	0	0	72.55376124	0	0	0	0	0	0	46.60610546	0	0	0	0	467.7110566	0	738.5983609	0	0	0	0	0	0	0	0	0	0	0	0	0	0	0	0	0	0	450.7393428	0	0	0	0
AMBANJA-AMBANJA	246.900198	0	5.622404016	1.666683171	59.57438186	0	1566.606428	0	26.50955526	0	0	82.2119949	0	10.99934629	0	0	1.355200977	0	0	628.6626456	0	0	0	11.29955849	0	509.6369022	46.84018132	0	0	12.0387367	0	507.4671852	18.92331328	0	0	0	0	0	0	33076.15948	1.011999816	0.707814629	0	0	15.8412341	0	3.3200486	129.3501652	0.508173416
SAMBAVA-AMBOAHANGIBE	0	0	0	0	5.157540866	0	0	18786.85494	0	0	0	0	13.08530543	0	0	0	0	0	0	0	6580.924207	0	0	0	0	0	0	0	0	0	0	0	0	12.29560788	0	0	0	0	0	0	0	3383.684321	0	3.43690311	1693.331642	0	0	0	0
ARIVONIMAMO-ARIVONIMAMO I	33.04997685	0	0	104.7958339	9.675320505	0	0	126.6911075	3.918696233	0	0	0	31.0483376	0	0	0	0	0	9.956704441	14.42547591	0	0	0	3.795881934	0	0	114.9200147	0	0	4567.360995	0	0	0	0	0	0	0	0	0	4.380828656	0	0	0	0	56.67282717	0	472.3712533	0	0
ANTANANARIVO-SUD-ANOSIZATO ANDREFANA	13.89945016	0	5.039611613	2.256447941	27.78679676	0	0	1.359979052	9.203510534	0	0	1.34346521	0	0	0	0	2.490458706	1.75785394	3.979814334	0	2.699252507	0	0	2.060752054	0	25.93355945	3.507973403	0	0	6.150914135	0	0	0.482294306	0.511651313	0	0	0	0	0	2.144157902	0	0	0	54.43907057	7.410672809	0.837555955	3.276469129	1.895487891	7.306723043
ANTANANARIVO-SUD-ITAOSY	2.782829471	0	0	0	0.650302366	0	0	0	1.979734463	0	0	0	0	0	0	0	0	0	3.096787525	0	0	0	0	0	0	4.755930715	0	0	0	0	0	0	0	0	0	0	0	0	0	0.944342093	0	0	0	125.0975543	0	0	0	0	8.905318129
MIANDRIVAZO-ANKONDROMENA	0	0	0	34.40660773	462.5813567	0	0	441.0293433	0	0	0	0	0	0	0	0	0	0	0	0	1354.813001	0	0	4.581573394	0	0	171.4611619	0	0	0	0	0	0	0	0	0	0	0	0	0	0	0	0	0	4.232011756	0	4897.917845	0	0
MANANJARY-MAHELA	0	0	0	0	1.203178649	0	0	0	0	0	0	0	0	0	0	0	0	0	0	0	0	0	0	0	0	0	0	0	0	0	0	0	38.94241797	0	0	0	0	0	0	0	0	11.07865069	0	0	0	0	58.73211021	0	4.866325046
MANJAKANDRIANA-SADABE	145.1846275	0	0	9.748805719	398.7724193	0	9.700338666	567.9372438	72.68745789	0	0	0	683.3358267	0	0	0	0	0	0	0	0	0	0	17.40248448	0	0	157.4218315	0	0	0	0	0	5.551388517	0	0	0	0	0	0	8.650383764	167.008339	0	0	0	843.5046628	0	3066.231168	0	19.8631383
BEFOTAKA-BEFOTAKA	0	0	0	0	0	0	0	0	0	0	0	0	0	0	0	0	0	0	0	0	0	0	0	0	0	0	0	0	0	0	0	0	0	0	0	0	0	0	0	0	0	0	0	0	0	0	0	0	0
MAROANSETRA-RANTABE	2.458575061	0	0	3.936223291	26.33710861	0	0	0	0.500998282	0	0	0	3.475482102	0	0	0	0	7.091037779	0	0	0	0	17.75002297	0	0	0	0	0	0	0	0	0	0	30.82594757	0	0	0	0	0	0	0	0	0	0	23.08509462	0	0	0	0
MORAMANGA-SABOTSY ANJIRO	0	0	0	0	4.870293856	0	0	0	0	0	0	0	0	0	0	0	0	0	13.72573797	0	0	0	1.693962738	0	0	0	0	0	0	0	0	0	0	1.054284619	0	0	0	0	0	0	0	0	0	86.24979635	0	0	0	0	1.696214023
MIANDRIVAZO-MIANDRIVAZO	18.60098751	0	0	0.538447592	0.508841549	0	13.9704356	0	1.490430199	0	0	0	0	0	0	0	39.31290045	0	0	0	0	0	0	0	0	0	419.5390382	0	0	21.40559506	0	0	0	0	0	0	0	0	0	20.62725372	0	0	0	0	0	0	125.5075742	0	4.267982933
MAMPIKONY-AMBOHITOAKA	1.460339038	0	0	0	52.13325859	0	26.46419272	0	0	0	0	64.93979306	0	2.440336054	0	0	0	0	0	0	2.125451223	0	4.30456696	0	0	0	0	0	0	0	0	0	0	0	0	0	0	0	0	0	0	0	0	0	0	0	8.005338058	94.98403105	21.27452175
AMBOVOMBE-ANDROY-AMBOVOMBE	7815.216275	0	64.67051674	118.4668664	212.3437093	0	51.03483987	5.441439769	5224.653129	0	1256.598446	2.462556123	48.86902751	334.999963	0	0	50.72960045	93.61993422	14.45550615	5.271780572	289.6716472	0	5.092997078	480.6706011	0	0	55.35813135	0	0	17.84279474	0	2.298649241	16.66509852	1.898314067	0	0	0	0	1.159254557	924.5215507	2.202019939	1.282405982	0	4.462584923	11.27488373	527.5471307	1.308956387	54.7859172	3151.238228
TOLIARY-SAINT AUGUSTIN	2.103840446	0	0	0	0.376443135	0	77.59378628	0	0	0	2.208964577	0	1.70558429	0	0	0	0	13.75044407	0	0	0	0	0	0	0	0	10.22037031	0	0	0	0	0	0	0	0	0	0	0	0	0	37.68003145	0	0	0	3.184465373	0	0	0	5.658165808
ANKAZOBE-FIHAONANA	26.95155389	0	0	0	17.1368461	0	149.2914493	0	8.686519713	0	0	19.89274115	0	31.90629656	0	0	0	0	7.804595314	0	7.613687421	0	0.716376301	43.46083199	0	0	7.127347825	0	0	415.9791581	0	0	4.958194397	1.170044907	0	0	0	0	0	48.18708496	1.089674976	0	0	91.85422243	1.106764796	0	2.646186697	0	64.60128715
FARAFANGANA-VOHILENGO	0	0	0	18.59335048	0.636303563	0	0	0	0	0	0	0	12.36433116	0	0	0	0	0	0	123.9356287	298.047373	0	0	0	0	0	1.235770084	0	0	1.086633709	0	0	3.564539033	0	0	0	0	0	0	0	0	245.8873362	0	0	0	0	0	0	0
AMBATONDRAZAKA-AMBATONDRAZAKA II	0	0	0	0	4.722472733	0	0	0	0	0	0	0	0	0	0	0	0	0	319.951482	0	0	0	0	0	0	28.54023253	0	0	0	0	0	0	0	0	0	0	0	0	0	0	0	0	0	0	0	0	0	3.484013863	0
AMBOSITRA-AMBOSITRA I	4901.194594	0	24.29673742	15.01282185	1.763229854	0	0	0	2488.922831	0	0	0	0	814.9060004	0	0	19.96016994	0	0	0	71.21588809	0	0	0	0	0	31.8172137	0	0	0	0	0	7.665061547	0	0	0	0	0	0	579.5934362	0	0	0	0	0	96.47631658	0	0	0
MANAKARA-SUD-MANAKARA	102.264557	0	417.1241206	998.9407236	4.383277585	0	156.264331	0	3.653198398	0	1.434784178	0	0	30.58652026	0	0	7.865807177	3.588565779	0	20.32855726	470.8811788	0	0	0	0	0	43.60491001	0	0	0	0	0	82.53076879	0	0	0	0	0	0	2.686548188	0	21.4545095	0	5.828710629	0	0	0	0	26.25061964
ANTSIRABE RURAL-MANANDONA	98.06441741	0	5.119036551	17.52130286	8.76733979	0	21.6333492	0	38.97610307	0	0	1.826814054	0	17.48457893	0	0	0	8.545156602	0	2.054988546	86.96195341	0	8.580782948	0	0	0	203.3053149	0	0	4.604567443	0	0	3.359519426	0	0	0	0	0	0	138.7832372	0	1.912178016	0	0	0	2.822196447	0	0	15.1975557
TOAMASINA RURAL-AMBODILAZANA	3.251957525	0	0	0	78.85153037	0	0	0	0	0	0	0	0	0	0	0	0	0	626.5476418	0	0	0	7.589007422	0	0	0	0	0	0	0	0	0	0	0	0	0	0	0	0	0	0	0	0	0	0	0	0	0	24.56239356
AMPANIHY-ANDROKA	0	0	0	0	0	0	0	0	0	0	2.059654628	0	0	0	0	0	0	0	5.603569241	0	0	0	0	0	0	0	0	0	0	0	0	0	0	0	0	0	0	0	0	0	0	0	0	0	0	0	0	0	1.993635674
MORAFANOBE-MORAFENOBE	104.3653784	0	0	7.959906879	54.46893643	0	0	1744.155574	1.52951884	0	0	0	3.081503776	0	0	0	0	0	2.886857585	3.284133102	79.23647623	0	18.76149394	14.51981086	0	0	0	0	0	59.8681413	0	0	0	66.70653754	0	0	0	0	0	28.30955744	0	28.83467362	0	0	13.50422097	0	8139.557379	0	0
AMBANJA-BEMANEVIKA	0	0	0	0	0	0	0	0	0	0	0	0	0	0	0	0	0	0	0	0	0	0	0	0	0	0	0	0	0	0	0	0	0	0	0	0	0	0	0	0	0	0	0	0	0	0	0	0	0
MANANJARY-VOHILAVA	30.41711042	0	28.96151189	1.249283286	0	0	0	0	2.881490263	0	0	0	0	0	0	0	0	0	0	0	0	0	0	0	0	0	0	0	0	0	0	0	69.7933043	0	0	0	0	0	0	13.12820763	0	0	0	0	0	5.842299333	3.649206213	0	0
AMBATONDRAZAKA-DIDY	0	0	0	0	377.3541815	0	1447.849521	0	0	0	0	723.4956451	0	25.37993699	0	0	0	0	297.8906927	0	0	0	427.7680548	0	0	0	416.6435556	0	0	0	0	0	5.200752523	0	0	0	0	0	0	0	0	0	0	0	22.10848759	0	0	0	178.1357907
AMBOSITRA-AMBATOFITORAHANA	37.12175853	0	0	11.2383626	0.46226224	0	0	0	106.9713243	0	0	0	0	0	0	0	0	9.328615394	0	0	24.66601374	0	0	10.80175642	0	66.82327547	0	0	0	0	0	0	0	0	0	0	0	0	0	19.00120501	0	0	0	0	0	0	0	0	0
MOROMBE-MOROMBE	63.54810896	0	0	30.12018859	1676.877984	0	32.30442423	3.222135615	1.550542612	0	0	0	1.909116413	0	0	0	0	7.212408702	0	0	14.20318451	0	17.15518151	0	0	0	0.555228395	0	0	0	0	0	0.880508393	16.91838609	0	0	0	0	0	18.20649048	332.433729	0	0	0	15.16718267	1.30303309	2.602952023	0	5.855103494
ANTSIRANANA RURAL-ANTSAHAMPANO	11.84944852	0	2.560757195	49.00748227	15.17565279	0	336.2290222	8.396658771	38.59841732	0	8.549455716	10849.27389	4.3198631	78.56401329	0	0	0	0	0	58.55457634	23.31420393	0	0.623995896	8.488413509	0	0	12.56719002	0	0	0.499232041	0	194.7264226	2.921678126	1.077173586	0	0	0	0	2.266712346	66.04438075	0	0	0	17.1226057	75.01816034	0.525594068	7.762409567	27.46793516	16.17119414
AMPASIMANOLOTRA-ANIVORANO EST	4.871569076	0	0	0	457.0120016	0	0	16.63730511	41.19764885	0	0	266.0619631	10.3690536	0	0	0	0	0	0	0	5.393568066	0	52.95000728	33513.0918	0	0	0	0	0	0	0	0	0	88.89948376	0	0	0	0	0	2.064590782	65.15752334	0	0	0	49.91240308	0	50.99658059	0	0
FIANARANTSOA RURAL-ALATSINAINY IALAMARINA	134.1586083	0	0	13.19178923	0	0	0	0	25.11623373	0	0	0	23.1960465	0	0	0	0	0	0	0	0	0	0	0	0	0	3.313162403	0	0	0	0	0	0	0	0	0	0	0	0	35.1808751	0	0	0	0	0	0	215.6599716	0	106.6537015
AMBATOLAMPY-BEHENJY	120.7077307	0	35.62656067	25.11622029	21.93517997	0	0	0	97.19740006	0	0	0	0	163.8573212	0	0	87.21031007	30.86216873	0	0	287.484531	0	0	0	0	294.2004618	209.1951116	0	0	34.11564342	0	0	8.221451757	0	0	0	0	0	0	142.9022623	0	6.118190971	0	842.5845055	1.119803847	16.05906649	0	0	66.15157193
FIANARANTSOA RURAL-ALAKAMISY ITENINA	109.767398	0	34.46945616	60.32255215	172.0747601	0	0	1786.401395	99.78011344	0	0	0	431.2160171	0	0	0	0	13.30209825	0	29.31690133	10.60019509	0	0	120.2307621	0	0	757.4281271	0	0	15.6719879	0	0	138.4537105	0	0	0	0	0	0	7.983633732	0	10.82448138	0	0	71.21068422	0	1104.464272	0	22.48643636
AMPARAFARAVOLA-MORARANO CHROME	71.1896649	0	0	0	4675.908537	0	0	662.1081545	13796.18123	0	0	52.10883479	656.591565	0	0	0	0	0	3931.417949	0	0	0	0	779.5474115	0	0	0	0	0	0	0	3028.898222	0	0	0	0	0	0	0	24.49648254	0	0	0	0	214.0277204	0	90.56294754	0	0
SOAVINANDRIANA-SOAVINANDRIANA	6.633891212	0	0	33.69294009	9.756702078	0	0	194.1286793	0	0	0	0	59.47113552	0	0	0	0	0	0	0	0	0	0	0	0	0	34.76231481	0	0	423.6009294	0	0	0	0	0	0	0	0	0	6.054537985	0	0	0	0	22.66834922	0	98.42507392	0	0
AMBATO-BOINA-AMBONDROMAMY	4.184656362	0	0	0	19.98447092	0	18.50510083	9.041851742	13.35962108	0	0	0	0	8.556610302	0	0	2.476333037	0	0	0	5.3729877	0	0	248.816394	0	0	0	0	0	0	0	5.471209241	0	0	0	0	0	0	0	12.30548981	0	2.287503353	0	0	8.401240053	1.976849368	0	160.9538928	718.1913672
MAROVOAY-MAROVOAY	0.831211602	0	0	1.241490995	12.57597675	0	6.83676452	7.955392428	2.818673833	0	0	4.138552987	0	0	0	0	0	0	0	0	0	0	0	6.982649443	0	0	2.520783378	0	0	0	0	0	2.23250597	3.972955843	0	0	0	0	0	0.798065548	0	0	0	0	1.888939435	0	6.602806994	0	300.8214356
AMBOVOMBE-ANDROY-AMBONDRO	19.80906171	0	18.37082547	16.13341951	28.97938366	0	18.73555599	2.843455164	30.95732791	0	115.1287341	5.68373703	35.55166163	3.192309861	0	0	64.99906729	15.5482366	6.465462564	1.281475204	0	0	3.054555533	58.77608647	0	0	13.69029432	0	0	17.80780463	0	1.027618725	16.44954194	0	0	0	0	0	0	0	0.594849665	0.621481658	0	0	3.715013504	0	0	4.624557396	251.7512167
MORONDAVA-BELO SUR MER	0	0	0	0	18.9687569	0	0	981.0073591	0	0	0	20.09959948	0	0	0	0	0	0	28.36674146	258.7528511	0	0	16.38340529	0	0	0	297.4614109	0	0	0	0	0	0	0	0	0	0	0	0	49.86375813	17.24341151	0	0	0	427.5720082	0	0	0	0
ANTANANARIVO-SUD-BONGATSARA	49.12797881	0	6.177786015	5.582891987	26.42292645	0	0	2.749881744	40.53103371	0	0	0	198.0229091	70.39502373	0	0	0	1.768684065	0	0	45.8954228	0	2.450721353	46.21810551	0	67.74397254	89.09679301	0	0	15.73399166	0	6.035524401	2.040375558	0	0	0	0	0	0	27.07113766	0	0	0	598.0209642	49.16485239	3.216178119	7.630973906	0	5938.289133
MAHABO-MALAIMBANDY	175.4860298	0	0	511.3737178	11.60020494	0	2.013595311	0	10.62446701	0	0	0	0	2.396839664	0	0	4505.165769	6.442929167	0	3.699013614	57.25160067	0	0	0	0	0	2744.366719	0	0	0	0	0	6.77779216	0	0	0	0	0	0	87.03844502	0	0	0	24.64612993	10.521689	2.686291866	8.669422084	0	2.261352106
ANTSIRANANA RURAL-JOFFREVILLE	0	0	0	0	4.019585605	0	438.74955	0	0	0	0	3946.757549	0	2.289274986	0	0	0	0	0	0	1.402776925	0	0	2.147509307	0	0	0	0	0	0	0	3.158185923	0	0	0	0	0	0	9.709003028	0	3.871369882	0	0	10.50109235	21.66827364	0	6.118168071	6.191465875	11.85000996
ANDRAMASINA-ANDRAMASINA	0	0	13.54834024	0	13.12120144	0	11.81954148	0	0	0	0	0	0	0	0	0	16.27567147	0	0	0	0	0	0	0	0	1860.632607	0	0	0	0	0	0	0	0	0	0	0	0	0	0	0	0	0	91.72972844	0	0	0	38.37501784	10.76366905
MIANDRIVAZO-SOALOKA	0	0	0	0	111.9341396	0	359.7545374	0	973.9731049	0	0	0	0	0	0	0	0	0	0	0	0	0	0	0	0	0	39.81027744	0	0	0	0	0	0	0	0	0	0	0	0	0	0	0	0	0	191.1952472	0	131.0443626	156.7251023	0
ANALALAVA-AMBOLOBOZO	27.17604105	0	0	23.79868335	277.4715229	0	61.63322158	0	2.586348453	0	0	48.99207345	0	0	0	0	0	53.04499088	0	0	310.213227	0	64.11812666	5.634351657	0	0	0.694855252	0	0	0	0	3.717793821	0	71.45005087	0	0	0	0	0	11.06596077	0	0	0	0	19.04242138	1.14474978	0	80.921505	27.53060588
TOLIARY-ANDRANOVORY	0	0	0	0	0	0	42.43905095	0	0	0	0	0	0	0	0	0	0	0	0	0	0	0	0	0	0	0	0	0	0	0	0	0	0	0	0	0	0	0	45.4092923	0	25.54849134	0	0	50.74492574	0	0	0	0	0
MANAKARA-SUD-ANOROMBATO	53.45612748	0	0	0.905043543	0.608153894	0	0	1.205049081	2.122402831	0	0	0	1.213027765	0	0	0	0	0	0	0	33.10302099	0	0	1.698491313	0	0	0	0	0	0	0	0	45.92050681	0	0	0	0	0	0	2.476536925	0	0	0	0	0	0	554.6236642	0	6.941795532
TOAMASINA RURAL-ANTETEZAMBARO	9.092503518	0	0	2.393674998	1820.840443	0	0	212.8588956	0	0	0	28.65072066	204.8171095	0	0	0	0	0	0	0	0	0	158.4057951	2870.77464	0	0	0	0	0	0	0	0	4.760741528	131.5071559	0	0	0	0	0	0	0	0	0	0	24.71737001	0	42.5859728	0	7.162112048
TSIOMBE-FAUX CAP	0	0	0	0	0	0	31.85678779	0	0	0	977.1827647	0	0	82.32969891	0	0	0	0	0	0	0	0	0	0	0	0	0	0	0	0	0	0	0	0	0	0	0	0	0	0	0	0	0	0	0	0	0	0	0
AMBALAVAO-MANAMISOA	72.6804519	0	9.03707188	15.83667841	18.78828697	0	0	0	6.412464201	0	0	0	4.266186369	0	0	0	0	53.0694963	0	6.137612918	4.049248602	0	0	3.975881954	0	0	10.84827638	0	0	0	0	0	3.305538982	0	0	0	0	0	0	12.70177943	495.522052	0	0	0	5.273191585	0	2.739184692	0	8.249018924
ANTANANARIVO-NORD-FIEFERANA	29.17583279	0	0	0	31.33562803	0	70.77034242	2.685649343	8.779656925	0	0	39.57789362	0	0	0	0	0	0	0	0	2.553078853	0	12.81701565	11.53316081	0	0	13.74860919	0	0	8.063284666	0	0	0	10.82722009	0	0	0	0	0	15.33344971	0	0	0	972.7920248	4.366609828	0	0	7.544811124	0
ANOSIBE-ANOSIBE AN'ALA	0	0	58.63388501	0	46.93574942	0	0	0	0	0	0	422.1075735	0	312.3013516	0	0	0	0	0	0	0	0	0	0	0	8.285611151	0	0	0	0	0	0	0	53.81235009	0	0	0	0	0	0	0	0	0	18.72893465	0	0	0	0	407.9726646
MANANJARY-MAHAVOKY NORD	0	0	33.37888573	284.2278264	0	0	0	0	1.161424922	0	0	0	0.602554651	5.34736494	0	0	0	0	0	2.448746877	1.299900383	0	0	0	0	0	0	0	0	0	0	0	37.16488176	0	0	0	0	0	0	0	0	0	0	0	0	0	0.527505931	0	1.246954694
VANGAINDRANO-VOHIPAHO	0	0	0	6.117230298	0.618792716	0	0	0	0	0	0	0	0	0	0	0	0	0	0	0	0	0	0	11.5629242	0	0	0	0	0	0	0	0	0	0	0	0	0	0	0	0	0	0	0	0	0	0	0	0	0
TOLIARY-ANALAMISAMPY	0	0	0	0	0	0	0	21.82089544	0	0	0	0	0	0	0	0	0	857.952906	0	0	0	0	0	0	0	0	0	0	0	0	0	0	0	0	0	0	0	0	0	0	228.5052182	0	0	0	0	0	0	0	0
MANJAKANDRIANA-AMBOHITRANDRIAMANITRA	0	0	0	3.785474242	54.34820447	0	0	4235.844925	0	0	0	0	128.6918609	0	0	0	0	0	0	0	0	0	0	53.23045477	0	84.90906225	89.15862792	0	0	21.86247694	0	0	3.768083587	5.504564736	0	0	0	0	0	0	53.63071827	0	0	0	129.7301494	0	545.1049862	0	45.98247593
AMBANJA-ANKATAFA	152.1904309	0	0	0	0.46226224	0	2701.020957	0	3.358361104	0	0	12.43762482	0	2.285828014	0	0	0	0	0	1111.030548	3.139886606	0	0	0	0	0	0	0	0	0	0	25.97392526	0	0	0	0	0	0	0	3418.680058	0	0	0	0	1.649028134	0	1.124821601	3.643357265	0
AMPANIHY-EJEDA	8.694726317	0	0	0	19.24932251	0	350.8753701	0	1.868099118	0	27.28601828	0	49.28883226	0	0	0	0	15.0108914	0	0	0	0	0	0	0	0	6.868668009	0	0	5.235610815	0	2154.315201	8.110034888	12.17857469	0	0	0	0	0	0	1043.362268	0	0	0	5.486522976	0	3.151149392	0	0
BETAFO-MANDOTO	0	0	0	0	0	0	0	0	0	0	0	0	0	0	0	0	0	0	0	0	0	0	0	0	0	0	0	0	0	0	0	0	0	0	0	0	0	0	0	0	0	0	0	0	0	0	0	0	0
ANTANANARIVO-NORD-AMBOHIMANGA	29.10750589	0	0	9.007552824	30.22326995	0	0	1629.010368	25.96757133	0	0	192.4918169	0	0	0	0	0	54.48564067	0	0	0	0	0	51.76150136	0	0	0	0	0	0	0	0	0	0	0	0	0	0	0	0	493.1265733	0	0	0	93.74559237	0	1759.088056	0	768.9953053
VANGAINDRANO-SANDRAVINANY	1.730977985	0	0	13.33242678	14.50014984	0	8.7882113	0	49.11470724	0	11.42959237	19.4560343	16.84853366	0	0	0	0	0	0	0	1505.500179	0	5.107042725	30.36961779	0	0	3.345071466	0	0	29.85200178	0	3.442312996	2.802653347	0	0	0	0	0	0	0	1.664751563	967.0352813	0	0	1.61535924	0	0	0	0
VOHIMARINA (IHARANA)-FANAMBANA	0	0	1.231133756	0	0	0	1.36054157	0	0	0	0	2.918676375	0	0	0	0	0	0	0	0	0	0	0	0	0	0	0.687160195	0	0	3.394333825	0	0	0	0	0	0	0	0	0	0	0	0	0	0	0	0	0	0	3.434046166
FANDRIANA-MILAMAINA	193.4452602	0	1.062326367	3.716820451	6.315265363	0	41.17973292	0	262.5144721	0	0	0	0	0	0	0	0.479494075	2.351549461	0	1.277349527	1.95811749	0	0.35818815	5.699698025	0	0	2.999505814	0	0	1.444714569	0	70.34282537	0.880508393	0	0	0	0	0	0	1416.690068	0	0	0	2.801711931	3.952143563	27.45820197	0	0	128.7375814
AMPASIMANOLOTRA-ANDEKALEKA	28.91129133	0	11.11016763	34.44596416	41.74592644	0	7.668179917	3.398370788	9.618119273	0	0	6.593120327	0	0	0	0	3.530373631	3.03715347	0	1.407006759	42.30525464	0	0	11.96998838	0	0	4.201882733	0	0	3.588868405	0	0	7.342575458	0.379687585	0	0	0	0	0	10.23287925	0	0.621481658	0	3.549201277	11.93956597	0.467884161	0.59731567	1.308973694	0
AMBILOBE-ANTSARAVIBE	0	0	0	0	0.636303563	0	1048.524269	0	13.47932707	0	27.24031423	0	0	1559.353019	0	0	0	0	0	0	0	0	0	5.221239081	0	0	0	0	0	0	0	460.8620377	0	0	0	0	0	0	0	0	31.73842226	0	0	0	0	0	0	62.43326693	13.91369001
ANTANANARIVO-NORD-ANJEVA	10.52596167	0	0	0	38.52487592	0	0	533.9005663	0	0	0	7.825227313	0	0	0	0	0	0	0	0	1.895111765	0	0	0	0	0	3.636368802	0	0	0	0	0	0	0	0	0	0	0	0	0	0	0	0	0	28.57991351	0	153.1267022	0	475.498731
MAINTIRANO-TAMBOHORANO	0	0	0	0	0	0	0	1202.442747	0	0	0	0	0	0	0	0	14.0099777	0	0	0	0	0	0	0	0	0	0	0	0	0	0	0	11.47902326	0	0	0	0	0	0	0	0	0	0	0	0	0	0	0	0
NOSY VARIKA-SOAVINA	0	0	0	0	0	0	0	0	0	0	0	22.00555886	0	0	0	0	0	0	0	0	0	0	0	7.479360431	0	0	0	0	0	0	0	0	3.050963557	0	0	0	0	0	0	3.109235287	0	0	0	0	0.4374939	0	0	0	0
FARAFANGANA-ANKARANA MIRAIHINA	0	0	62.87398368	0.49399288	3.434695132	0	0	0	0	0	0	0	0	13.84948937	0	0	0	0	0	293.5692015	205.9070023	0	0	0	0	0	0.555228395	0	0	0.416826953	0	0	8.862488186	0	0	0	0	0	0	0	0	8.628105716	0	0	1.320010569	0	0	0	0
MAHAJANGA RURAL-MAHAJAMBA USINE	932.9853443	0	0.482294306	15.28442926	43.82770886	0	0.68579527	12.80277941	0.467884161	0	0	0	0	1.262466031	0	0	0	3.888392973	0	0.744192058	27.00977114	0	1.542165901	24.01517242	0	0	0	0	0	0	0	1.824747372	5.385094253	1.309677808	0	0	0	0	0	280.0414234	0	0	0	0	9.231301384	144.0299376	1.997967752	0	57.05381704
TSARATANANA-ANDRIAMENA	1.489329322	0	0	0	1.223846552	0	206.6001996	0	0	0	0	0	0	0	0	0	0	0	275.8582392	0	0	0	0	315.8466032	0	0	0	0	0	0	0	0	0	0	0	0	0	0	0	0	0	0	0	3.418439877	0	0	0	13.60000526	218.2126486
ANTSIHIHY-ANTSOHIHY	30.52403229	0	0	0	11.62550871	0	63.04493805	0.528861845	11.21476874	0	0	31.91916466	0	4.967036126	0	0	0	0	8.507570293	1098.683562	116.2751777	0	0	15.05659569	0	218.5676133	0	0	0	0	0	7.902806797	0	1.56039504	0	0	0	0	0	0.57413783	0	0	0	12.22547018	26.83086463	0	3.903150738	109.6906701	1427.096667
SAKARAHA-MAHABOBOKA	9.309841068	0	0	2.555354061	91.78158988	0	0	0	0	0	0	0	1789.918824	0	0	0	0	14.02619036	0	0	20.8896918	0	10.07640171	15.55373771	0	0	0	0	0	0	0	1.106273318	0	3.025349238	0	0	0	0	0	0	1.763568293	27.78447968	0	3.569934334	8.120748585	0	0	0	0.539334658
MAEVATANANA-MAHATSINJO	103.8235101	0	50.27453257	10.16919274	140.7976887	0	316.9878942	0	817.8322256	0	0	158.6711016	31.09186187	0	0	0	0	0	0	0	90.13342411	0	27.62870867	187.5263969	0	0	1.84239011	0	0	0	0	13.23754606	0	0	0	0	0	0	0	121.2486889	6.562270108	0	0	0	8.471090037	6.300862648	3.2168982	16.60532355	126.0404211
[truncated: 318 more columns]
