# Supplementary material for: Estimating sources and sinks of malaria parasites in Madagascar
Source: Nat Commun. 2018 Sep 25;9:3897. doi: 10.1038/s41467-018-06290-2 (PMC6156502; doi:10.1038/s41467-018-06290-2)
Supplement: Supplementary file 5 — Supplementary Data 3 [file 41467_2018_6290_MOESM5_ESM.csv]

	AMBOSITRA-TSARASAOTRA	MANJAKANDRIANA-CARION	MANANJARY-ANTSENAVOLO	IFANADIANA-RANOMAFANA	TOAMASINA RURAL-TOAMASINA SUBURBAINE	ANTSIRABE RURAL-ANDRANOMANELATRA	AMBANJA-ANTSAKOAMANONDRO	MAINTIRANO-MAINTIRANO	AMBOSITRA-IMERINA	ANTANANARIVO-SUD-TANJOMBATO	BELOHA-TRANOVAHO	VATOMANDRY-ILAKA	TAOLAGNARO-BEVOAY	AMBILOBE-BERAMANJA	FIANARANTSOA RURAL-RANOROAHINA MAHATSINJONY	AMBALAVAO-ANKARAMENA	MAHABO-ANKILIZATO	IHOSY-ZAZAFOTSY	AMPARAFARAVOLA-AMPARAFARAVOLA	FARAFANGANA-AMBAHIGOGO	VANGAINDRANO-VANGAINDRANO	ANTANANARIVO RENIVOHITRA-ANTANANARIVO	VAVATENINA-VAVATENINA	TSARATANANA-TSARATANANA	ANTANANARIVO-SUD-ANDOHARANOFOTSY	ANDRAMASINA-ALATSINAINY BAKARO	MAHABO-MAHABO	AMBOHIDRATRIMO-AMBOHIDRATRIMO	ANTANANARIVO-SUD-AMPITATAFIKA	FENOARIVO-CENTRE-FENOARIVOBE	AMBOHIDRATRIMO-ANOSIALA	AMBANJA-MAROVATO	MANANJARY-TSARAVARY	SOANIERANA-IVONGO-SOANIERANA IVONGO	ARIVONIMAMO-IMERINTSIATOSIKA	ANTANANARIVO-NORD-AMBOHIMANGAKELY	TOLIARY URBAN-TOLIARA I	NOSIBE-NOSY BE	VOHIMARINA (IHARANA)-AMPISIKINANA	FANDRIANA-SANDRANDAHY	MOROMBE-NOSY AMBOSITRA	VANGAINDRANO-MANAMBONDRO	ANTANANARIVO-NORD-AMBOHIMALAZA	ANDAPA-ANDAPA	SAMBAVA-SAMBAVA	AMBOSITRA-AMBINANINDRANO	MORAFANOBE-BERAVINA	ANALALAVA-ANKARAMIBE	MAROVOAY-MAROSAKOA
AMBOSITRA-TSARASAOTRA	0	0	16.73745371	0	11.44893287	0	10.29673062	29.72727466	0	0	0	4.976666902	0	0	0	0	0	0	0	5.868824992	908.2615494	0	21.01684169	0	0	0	55.4759618	0	0	0	0	27.01817081	17.04065536	0	0	0	0	0	0	0	0	0	0	0	19.08416615	0	436.6826037	0	0
MANJAKANDRIANA-CARION	0	0	0	0	43.08886628	0	0	70.39848217	0	0	0	50.29738164	0	0	0	0	0	0	0	0	16.77977539	0	8.746346687	0	0	0	0	0	0	0	0	0	0	9.729039129	0	0	0	0	0	0	0	0	0	0	44.338553	0	207.5177556	0	0
MANANJARY-ANTSENAVOLO	0	0	537297.8932	0	0	0	90.55481766	0	0	0	0	0	0	0	0	0	0	0	0	0	6817.162184	0	0	0	0	0	0	0	0	0	0	0	214.756979	0	0	0	0	0	0	0	0	0	0	23.48824628	0	0	0	0	0
IFANADIANA-RANOMAFANA	0	0	73.41670394	0	2.605906321	0	0	0	0	0	0	64.18889211	0	0	0	0	0	0	0	2.557910977	367.4566097	0	0	0	0	0	6.072000378	0	0	0	0	2.105192418	5.803902866	0	0	0	0	0	0	0	0	2.413384842	0	0	0	0	0	0	0
TOAMASINA RURAL-TOAMASINA SUBURBAINE	0	0	0	0	146607.2352	0	10.02034208	35.76447931	0	0	0	29.28005207	0	0	0	0	0.525399491	0	0	9.206116773	2.509967035	0	77.5658925	0	0	0	3.787219461	0	0	0	0	0	0	80.72635557	0	0	0	0	0	0	0.558392023	0	0	0	58.62245901	0	35.47745885	0	0
ANTSIRABE RURAL-ANDRANOMANELATRA	0	0	0	0	5.751999895	0	0	0	0	0	0	0	0	0	0	0	548.6212027	0	0	0	17.33691251	0	0	0	0	0	32.14729205	0	0	0	0	0	0	0	0	0	0	0	0	0	0	0	0	338.4512068	0	0	0	0	0
AMBANJA-ANTSAKOAMANONDRO	0	0	23.35854542	0	1.440670633	0	306893.9896	0	0	0	0	0	0	0	0	0	0	0	0	0	0	0	0	0	0	0	0	0	0	0	0	58.6030495	19.73369156	0	0	0	0	0	0	0	0	0	0	3.121884575	7.911503985	0	0	0	0
MAINTIRANO-MAINTIRANO	0	0	0	0	19.47442842	0	0	242648.4425	0	0	0	0	0	0	0	0	0	0	0	0	3.86044783	0	0	0	0	0	0	0	0	0	0	69.52477434	0	0	0	0	0	0	0	0	49.67341235	0	0	0	196.7565281	0	1449.108639	0	0
AMBOSITRA-IMERINA	0	0	0	0	16.21516353	0	0	1.237305704	0	0	0	0	0	0	0	0	0	0	0	0	2.480288185	0	0	0	0	0	4.856811152	0	0	0	0	0	0	1.034153602	0	0	0	0	0	0	0	1315.590618	0	1.770928637	0	0	0	0	0
ANTANANARIVO-SUD-TANJOMBATO	0	0	16.05598459	0	137.6886766	0	51.58065479	768.4804429	0	0	0	12.62743532	0	0	0	0	1.103381509	0	0	0	241.8944347	0	0	0	0	0	156.7340906	0	0	0	0	0	0	0	0	0	0	0	0	0	0.882151957	0	0	513.5936733	477.370554	0	1287.836697	0	0
BELOHA-TRANOVAHO	0	0	0	0	0	0	0	0	0	0	0	0	0	0	0	0	0	0	0	0	0	0	0	0	0	0	0	0	0	0	0	0	0	0	0	0	0	0	0	0	0	0	0	0	0	0	0	0	0
VATOMANDRY-ILAKA	0	0	0	0	51.96633023	0	0	19.14222151	0	0	0	337579.9038	0	0	0	0	0	0	0	0	0	0	0	0	0	0	0	0	0	0	0	0	1.560654684	2.716890989	0	0	0	0	0	0	0	0	0	0	22.05369156	0	0	0	0
TAOLAGNARO-BEVOAY	0	0	0	0	29.30591696	0	4.786122618	0	0	0	0	0	0	0	0	0	0	0	0	2.558795928	1.995113542	0	13.41496623	0	0	0	0	0	0	0	0	0	0	0	0	0	0	0	0	0	0	2.034572587	0	0	0.54699947	0	0	0	0
AMBILOBE-BERAMANJA	0	0	84.66362652	0	3.181685512	0	8567.806095	0	0	0	0	0	0	0	0	0	0	0	0	0	0	0	0	0	0	0	7.44018375	0	0	0	0	43.61421322	64.76539373	0	0	0	0	0	0	0	0	0	0	0	0	0	0	0	0
FIANARANTSOA RURAL-RANOROAHINA MAHATSINJONY	0	0	9.726793668	0	30.69689234	0	0	0	0	0	0	0	0	0	0	0	6.693624704	0	0	6.393046575	227.0170064	0	4.609157996	0	0	0	42.05903138	0	0	0	0	0	18.26797297	5.147949061	0	0	0	0	0	0	0	0	0	0	7.751456342	0	0	0	0
AMBALAVAO-ANKARAMENA	0	0	67.61174989	0	0	0	86.44834742	0	0	0	0	0	0	0	0	0	0	0	0	0	16.15660333	0	0	0	0	0	1.250605332	0	0	0	0	0	35.19080039	0	0	0	0	0	0	0	0	0	0	144.7979438	0	0	0	0	0
MAHABO-ANKILIZATO	0	0	0	0	0	0	0	0	0	0	0	0	0	0	0	0	636495.2547	0	0	0	0	0	0	0	0	0	1101.552997	0	0	0	0	0	0	0	0	0	0	0	0	0	0	0	0	5.358836295	0	0	0	0	0
IHOSY-ZAZAFOTSY	0	0	33.14963797	0	0	0	0	9.426278112	0	0	0	0	0	0	0	0	0	0	0	0	85.65796727	0	107.1445735	0	0	0	113.3379324	0	0	0	0	0	0	0	0	0	0	0	0	0	0	0	0	0	20.35724288	0	2473.905	0	0
AMPARAFARAVOLA-AMPARAFARAVOLA	0	0	0	0	0	0	0	0	0	0	0	0	0	0	0	0	0	0	0	0	0	0	0	0	0	0	0	0	0	0	0	0	0	0	0	0	0	0	0	0	0	0	0	0	0	0	0	0	0
FARAFANGANA-AMBAHIGOGO	0	0	0	0	2.060746355	0	0	0	0	0	0	0	0	0	0	0	0	0	0	94416.76827	729.3024885	0	0	0	0	0	0	0	0	0	0	11.29068577	0.450861425	0	0	0	0	0	0	0	0	84.75960306	0	0	4310.094669	0	7.050352795	0	0
VANGAINDRANO-VANGAINDRANO	0	0	25.24031475	0	0.541736388	0	0	0	0	0	0	0	0	0	0	0	0	0	0	191.6360857	183375.5012	0	0	0	0	0	0	0	0	0	0	703.4803996	2.914001881	0	0	0	0	0	0	0	0	413.2664601	0	0	0	0	0	0	0
ANTANANARIVO RENIVOHITRA-ANTANANARIVO	0	0	47.46899175	0	382.6889762	0	57.15484016	18161.95136	0	0	0	142.2104483	0	0	0	0	30.13971077	0	0	505.177754	154.078803	0	48.85671943	0	0	0	392.1885243	0	0	0	0	7.189555429	23.52918271	25833.52363	0	0	0	0	1.415043181	0	301.9374618	31.62251789	0	54.41787994	250.7245229	0	70511.30349	0	0
VAVATENINA-VAVATENINA	0	0	0	0	327.0916755	0	0	0	0	0	0	0	0	0	0	0	0	0	0	0	0	0	681450.1915	0	0	0	0	0	0	0	0	0	0	167.0252049	0	0	0	0	0	0	0	0	0	0	8.750065682	0	0	0	0
TSARATANANA-TSARATANANA	0	0	0	0	4763.876802	0	0	61.68857967	0	0	0	0	0	0	0	0	0	0	0	2.314651175	40.02236116	0	132.4274331	0	0	0	0	0	0	0	0	0	0.996974319	0	0	0	0	0	0	0	0	0	0	0	4.539334523	0	33.5775068	0	0
ANTANANARIVO-SUD-ANDOHARANOFOTSY	0	0	4.796696665	0	42.13129494	0	22.26551965	0.685028366	0	0	0	1.598910391	0	0	0	0	0	0	0	0.670736323	21.67090951	0	1.852625604	0	0	0	15.40338263	0	0	0	0	0	1.727422997	0	0	0	0	0	0.374699355	0	1.609265661	0	0	146.5394544	53.69045177	0	1.286535216	0	0
ANDRAMASINA-ALATSINAINY BAKARO	0	0	0	0	2857.400775	0	0	0	0	0	0	0	0	0	0	0	0	0	0	0	0	0	0	0	0	0	0	0	0	0	0	0	0	0	0	0	0	0	0	0	0	0	0	0	18.39731993	0	0	0	0
MAHABO-MAHABO	0	0	0	0	0.464253196	0	1.79157908	0	0	0	0	0	0	0	0	0	64.98735927	0	0	0	0	0	0	0	0	0	109641.4716	0	0	0	0	0	1.123423138	0	0	0	0	0	0	0	0.597996676	0	0	0.487427707	0	0	0	0	0
AMBOHIDRATRIMO-AMBOHIDRATRIMO	0	0	0	0	22.36338225	0	73.36984484	0	0	0	0	10.5869042	0	0	0	0	0	0	0	0	0	0	1.908059106	0	0	0	2.159700868	0	0	0	0	2.14452189	0	0	0	0	0	0	0	0	0	0	0	264.3193698	10.95577169	0	0	0	0
ANTANANARIVO-SUD-AMPITATAFIKA	0	0	1.197231351	0	17.71404533	0	11.25358635	1.866674778	0	0	0	0	0	0	0	0	2.294483352	0	0	0	0	0	0	0	0	0	4.689178715	0	0	0	0	0	0	0	0	0	0	0	0	0	0	0	0	0	6.425926995	0	0	0	0
FENOARIVO-CENTRE-FENOARIVOBE	0	0	0	0	0	0	0	0	0	0	0	0	0	0	0	0	0	0	0	0	0	0	0	0	0	0	0	0	0	0	0	0	0	0	0	0	0	0	0	0	0	0	0	0	0.503197943	0	364.6963384	0	0
AMBOHIDRATRIMO-ANOSIALA	0	0	0	0	7.780445577	0	206.0202698	0	0	0	0	0	0	0	0	0	0	0	0	0	0	0	0	0	0	0	0	0	0	0	0	0	0	0	0	0	0	0	0	0	0	0	0	242.2095212	0	0	0	0	0
AMBANJA-MAROVATO	0	0	0	0	0.497530923	0	164.8419006	0	0	0	0	3.110841289	0	0	0	0	0	0	0	81.43738185	2401.564716	0	0	0	0	0	0	0	0	0	0	252521.4217	0	0	0	0	0	0	0	0	0	0	0	0	0	0	0	0	0
MANANJARY-TSARAVARY	0	0	14.80393956	0	2.101421742	0	8.329065188	0	0	0	0	0.555030994	0	0	0	0	0	0	0	3.508056486	0	0	0	0	0	0	2.191480281	0	0	0	0	0	19602.6507	0	0	0	0	0	0	0	0	0	0	0	0	0	20.72546861	0	0
SOANIERANA-IVONGO-SOANIERANA IVONGO	0	0	0	0	366.082423	0	0	9.256319721	0	0	0	7.478873286	0	0	0	0	0	0	0	0	0	0	299.4893818	0	0	0	0	0	0	0	0	0	0	363285.9421	0	0	0	0	0	0	0	0	0	0	9.739490946	0	0	0	0
ARIVONIMAMO-IMERINTSIATOSIKA	0	0	0	0	0.927901903	0	5.966896568	0	0	0	0	8.826255998	0	0	0	0	0	0	0	0	0	0	0	0	0	0	2.551084623	0	0	0	0	0	0	0	0	0	0	0	0	0	0	0	0	102.2830401	1.773045506	0	25.9874489	0	0
ANTANANARIVO-NORD-AMBOHIMANGAKELY	0	0	2.508911035	0	74.53486398	0	366.5693578	6.143812472	0	0	0	15.93963143	0	0	0	0	1.84217137	0	0	0	7.643667154	0	79.85962193	0	0	0	107.9059836	0	0	0	0	0	3.462282835	16.33407349	0	0	0	0	0	0	0	0	0	0	11.2105281	0	18.20866981	0	0
TOLIARY URBAN-TOLIARA I	0	0	3.124645054	0	8.779906131	0	46.69454814	0	0	0	0	0	0	0	0	0	1.128972004	0	0	0	1.226505807	0	0	0	0	0	13.09529232	0	0	0	0	0	0.910808246	0	0	0	0	0	0	0	77.50809653	0	0	0	12.68025908	0	2.398956923	0	0
NOSIBE-NOSY BE	0	0	2.039978822	0	9.848640972	0	3776.750814	0	0	0	0	74.55372788	0	0	0	0	0.632052519	0	0	62024.43373	624.4505138	0	0	0	0	0	12.57984554	0	0	0	0	3589.50118	0	0	0	0	0	0	0	0	0.798145368	1.32674567	0	1.531089934	26.48411608	0	0.983950163	0	0
VOHIMARINA (IHARANA)-AMPISIKINANA	0	0	0	0	0	0	0	0	0	0	0	0	0	0	0	0	0	0	0	0	0	0	0	0	0	0	0	0	0	0	0	0	0	0	0	0	0	0	694835.5228	0	0	0	0	34.59896629	0	0	10.46621908	0	0
FANDRIANA-SANDRANDAHY	0	0	0	0	13.10186618	0	0	0	0	0	0	0	0	0	0	0	0	0	0	0	2.626264982	0	0	0	0	0	0	0	0	0	0	9356.906321	9.186689555	0	0	0	0	0	0	0	2.955314283	0	0	0	4.58268232	0	6.052694063	0	0
MOROMBE-NOSY AMBOSITRA	0	0	0	0	3.03995684	0	0	588.8815399	0	0	0	0	0	0	0	0	0	0	0	0	0	0	3.654177984	0	0	0	0	0	0	0	0	0	0	0	0	0	0	0	0	0	189911.4239	0	0	0	0	0	12.65794863	0	0
VANGAINDRANO-MANAMBONDRO	0	0	0	0	0	0	0	0	0	0	0	0	0	0	0	0	0	0	0	62.8953631	4372.214789	0	0	0	0	0	0	0	0	0	0	0	0	0	0	0	0	0	0	0	0	354813.2156	0	0	0	0	28.56221264	0	0
ANTANANARIVO-NORD-AMBOHIMALAZA	0	0	2.137571633	0	49.62498077	0	0	0	0	0	0	35.45073701	0	0	0	0	2.627686634	0	0	0	4.818231806	0	13.45134461	0	0	0	2.797699743	0	0	0	0	0	0	0	0	0	0	0	0	0	0	0	0	0	1.623524461	0	0	0	0
ANDAPA-ANDAPA	0	0	2.039957266	0	0	0	0.972961134	0	0	0	0	1.100484181	0	0	0	0	0	0	0	0	0	0	0	0	0	0	4.851330942	0	0	0	0	0	0	0	0	0	0	0	2.109268966	0	0	0	0	661213.2321	74.61968371	0	0	0	0
SAMBAVA-SAMBAVA	0	0	0	0	48.73455068	0	16.16065679	335.3919094	0	0	0	14.7047194	0	0	0	0	0	0	0	51324.36097	1.390434033	0	8.20821932	0	0	0	0	0	0	0	0	1.258971513	0	5.03391579	0	0	0	0	1.204452468	0	0.483079273	0	0	292.1991123	443269.0171	0	3.730835906	0	0
AMBOSITRA-AMBINANINDRANO	0	0	2.125215265	0	0	0	0	0	0	0	0	0	0	0	0	0	0	0	0	0	0	0	0	0	0	0	0	0	0	0	0	0	0	0	0	0	0	0	0	0	5.332026816	0	0	0	0	0	3.16439225	0	0
MORAFANOBE-BERAVINA	0	0	0	0	17.86724512	0	0	587.0749644	0	0	0	0	0	0	0	0	0	0	0	43.07334346	0	0	0	0	0	0	0	0	0	0	0	0	43.08650215	0	0	0	0	0	0	0	4.273251575	16.91233552	0	0	1.257166823	0	173586.8264	0	0
ANALALAVA-ANKARAMIBE	0	0	0	0	4.140061611	0	6.38076193	1.277395925	0	0	0	0	0	0	0	0	0	0	0	0	0	0	0	0	0	0	0	0	0	0	0	0	0	0	0	0	0	0	0	0	0	0	0	2.900254161	0	0	0	0	0
MAROVOAY-MAROSAKOA	0	0	4.507176165	0	5.711101599	0	90.21634889	0	0	0	0	0	0	0	0	0	0	0	0	0	0	0	0	0	0	0	3.585540564	0	0	0	0	0	7.753961486	0	0	0	0	0	0	0	0	0	0	0	1.316757644	0	0	0	0
AMBATOFINANDRAHANA-AMBATOFINANDRAHANA	0	0	0	0	10.44038906	0	0	0	0	0	0	0	0	0	0	0	0	0	0	0	0	0	0	0	0	0	0	0	0	0	0	0	0	0	0	0	0	0	0	0	0	0	0	0	0	0	0	0	0
AMBATOFINANDRAHANA-SOAVINA	0	0	0	0	127.3509865	0	0	33.11380346	0	0	0	0	0	0	0	0	0	0	0	0	0	0	0	0	0	0	32.65078157	0	0	0	0	40.2099004	18.34388742	0	0	0	0	0	0	0	0	0	0	0	1.035465502	0	20.32472316	0	0
AMBOSITRA-ILAKA	0	0	0	0	4.647194807	0	0	0	0	0	0	0	0	0	0	0	0	0	0	0	255.5297596	0	0	0	0	0	4.595223541	0	0	0	0	0	1.143303165	0	0	0	0	0	0	0	0	0	0	0	0	0	0	0	0
VOHIPENO-VOHIPENO	0	0	20.60086056	0	1.682071206	0	0	1.807720917	0	0	0	11.46428587	0	0	0	0	0	0	0	15.32954406	236.6519838	0	0	0	0	0	0	0	0	0	0	1.086361679	2578.525558	0	0	0	0	0	0	0	0	9.532243034	0	0	0.503197943	0	8.486868019	0	0
BETAFO-BETAFO	0	0	3.269086892	0	8.760844749	0	0.999700247	0	0	0	0	1.262792964	0	0	0	0	3.498292363	0	0	0	10.14583811	0	0.465392488	0	0	0	101.8804951	0	0	0	0	0	0.484722589	0	0	0	0	0	0	0	0	0	0	38.61081376	2.80388063	0	0	0	0
SAMBAVA-BEMANEVIKA	0	0	0	0	44.70763879	0	4.619919276	593.6947438	0	0	0	0	0	0	0	0	0	0	0	7580.473446	0	0	0	0	0	0	0	0	0	0	0	0	0	0	0	0	0	0	0	0	0	0	0	23.46149957	3629.077249	0	1.221622233	0	0
TSARATANANA-BEKAPAIKA	0	0	2.241187615	0	10.37516509	0	67.39281832	0	0	0	0	6.513953648	0	0	0	0	0	0	0	0	0	0	0	0	0	0	0	0	0	0	0	0	0	6.894993745	0	0	0	0	0	0	0	0	0	0	2.367668241	0	0	0	0
TAOLAGNARO-IABAKOHO	0	0	0	0	1.492592769	0	0	0	0	0	0	1.551170441	0	0	0	0	0	0	0	0	22.36278923	0	0	0	0	0	0	0	0	0	0	0	0	0	0	0	0	0	0	0	0	7.179369811	0	0	0	0	0	0	0
MANANJARY-MANANJARY	0	0	416.5094151	0	9.144290742	0	0	0	0	0	0	42.77570125	0	0	0	0	0	0	0	0	27.89570839	0	0	0	0	0	0	0	0	0	0	1.112573627	2743.550377	0	0	0	0	0	0	0	0	0	0	0	0	0	0	0	0
MAINTIRANO-ANKISATSY	0	0	0	0	1.223543412	0	0	12554.85597	0	0	0	0	0	0	0	0	0	0	0	0	0	0	0	0	0	0	4.378776182	0	0	0	0	0	8.126009171	0	0	0	0	0	0	0	0	0	0	0	0.968209806	0	307.3443728	0	0
PORT BERG?-BORIZINY CU	0	0	0	0	9.389291763	0	50.27853646	0	0	0	0	7.710787974	0	0	0	0	0	0	0	0	0	0	0	0	0	0	0	0	0	0	0	1.084844841	0	0	0	0	0	0	0	0	0	0	0	0	8.754921053	0	0	0	0
MORAMANGA-AMBOHIBARY	0	0	0	0	319.9549685	0	0	0	0	0	0	0	0	0	0	0	0	0	0	0	0	0	0	0	0	0	0	0	0	0	0	0	0	0	0	0	0	0	0	0	0	0	0	0	0	0	0	0	0
SOAVINANDRIANA-AMPEFY	0	0	2.373906343	0	0	0	5.482572464	0	0	0	0	0	0	0	0	0	0	0	0	0	0	0	0	0	0	0	1.035639399	0	0	0	0	0	0	0	0	0	0	0	0	0	0	0	0	12.96423168	0	0	0	0	0
ANTSIRANANA RURAL-SADJOAVATO	0	0	0	0	1.531638313	0	774.89765	0	0	0	0	1268.396986	0	0	0	0	0	0	0	0	0	0	0	0	0	0	0	0	0	0	0	7.351823088	0	0	0	0	0	0	0	0	0	0	0	0	12.88517448	0	0	0	0
ANTSIRANANA RURAL-MOSOROLAVA	0	0	0	0	7.016951054	0	37.55701492	1.331567296	0	0	0	93.10476146	0	0	0	0	0	0	0	0	3.353399247	0	0	0	0	0	0	0	0	0	0	48.89239293	0.910967143	1.330246944	0	0	0	0	0	0	0	0	0	0	0.587505105	0	3.61237201	0	0
ANJOZOROBE-BERONONO	0	0	0	0	19.2822515	0	24.6807677	0	0	0	0	9.141099879	0	0	0	0	0	0	0	0	0	0	0	0	0	0	1.825079189	0	0	0	0	0	0.996974319	0	0	0	0	0	0	0	0	0	0	45.68896182	0	0	0	0	0
MANANARA-MANANARA AVARATRA	0	0	4.07388646	0	55.21387092	0	1.221751215	1.31439744	0	0	0	12.91235004	0	0	0	0	0	0	0	3.933760963	3.611885533	0	3089.814632	0	0	0	5.784493257	0	0	0	0	8.485158425	3.135356274	297.3163948	0	0	0	0	0	0	0.664650112	0	0	0	580.362998	0	0	0	0
MANJA-BEHARONA	0	0	0	0	0	0	0	79203.03941	0	0	0	0	0	0	0	0	0	0	0	74.5528806	63.54942572	0	0	0	0	0	111.6732287	0	0	0	0	0	0	0	0	0	0	0	0	0	80.00471398	0	0	0	0	0	1384.402577	0	0
MIARINARIVO-SOAMAHAMANINA	0	0	0	0	5.995961384	0	0	10.60684261	0	0	0	0	0	0	0	0	0	0	0	37.43916232	0	0	0	0	0	0	0	0	0	0	0	0	0	0	0	0	0	0	0	0	0	0	0	0	4.671687428	0	160.5476697	0	0
MITSINJO-KATSEPY	0	0	0	0	18.10956651	0	0	102.4700528	0	0	0	0	0	0	0	0	0	0	0	22.65798365	0	0	0	0	0	0	0	0	0	0	0	45.78357544	0	0	0	0	0	0	10.24614287	0	0	0	0	0	0	0	9.337042224	0	0
TOLIARY-AMBOHIMAHAVELONA	0	0	0	0	0	0	1394.892751	0	0	0	0	0	0	0	0	0	0	0	0	0	0	0	0	0	0	0	0	0	0	0	0	0	0	0	0	0	0	0	0	0	0	0	0	0	0	0	0	0	0
AMPASIMANOLOTRA-BRICKAVILLE	0	0	0	0	78.50514399	0	0	1.06852118	0	0	0	102.4941062	0	0	0	0	1.005380552	0	0	0	0	0	46.53570557	0	0	0	0	0	0	0	0	0	0	2.856585922	0	0	0	0	0	0	11.70820828	1.074870537	0	33.83637051	4.917843146	0	0	0	0
ARIVONIMAMO-ARIVONIMAMO II	0	0	0	0	195.0119215	0	11.58438485	0	0	0	0	68.19284894	0	0	0	0	0	0	0	0	6.829018159	0	107.0630572	0	0	0	0	0	0	0	0	0	0	97.13808299	0	0	0	0	0	0	0	0	0	94.60412994	2239.532319	0	12.76283838	0	0
MANJAKANDRIANA-ALAROBIA	0	0	15.24286729	0	3.406925057	0	23.41337662	0	0	0	0	0	0	0	0	0	4.56549236	0	0	0	0	0	0	0	0	0	0	0	0	0	0	0	12.61076406	0	0	0	0	0	0	0	0	0	0	1965.447118	0.99827563	0	0	0	0
ANKAZOBE-KIANGARA	0	0	87.91357206	0	19.43233511	0	666.9592477	140.3244446	0	0	0	845.62145	0	0	0	0	0	0	0	0	277.7707215	0	0	0	0	0	241.3886255	0	0	0	0	0	1.24722134	0	0	0	0	0	0	0	0	0	0	0	466.2177596	0	68.63128271	0	0
ANKAZOBE-AMBOHITROMBY	0	0	6.171564268	0	10.1253723	0	2110.787817	0	0	0	0	5.618720499	0	0	0	0	0	0	0	0	3.585172777	0	0	0	0	0	1.272287364	0	0	0	0	0	3.199663376	0	0	0	0	0	40.15073431	0	0	0	0	96.21389306	103.1179404	0	0	0	0
IVOHIBE-ANTAMBOHOBE	0	0	0	0	4.336818962	0	0	0	0	0	0	0	0	0	0	0	0	0	0	0	0	0	0	0	0	0	0	0	0	0	0	0	0	0	0	0	0	0	0	0	0	0	0	0	0	0	0	0	0
TOAMASINA RURAL-FANANDRANA	0	0	5.997998143	0	79.08453701	0	51906.76796	0	0	0	0	0	0	0	0	0	2.377153809	0	0	0	0	0	0	0	0	0	1.218184269	0	0	0	0	0	8.658154812	0.927193021	0	0	0	0	4.559718371	0	0	0	0	2.229576655	2.517675743	0	0	0	0
AMBOHIMAHASOA-VOHIPOSA	0	0	16.27261502	0	38.23169131	0	0	0	0	0	0	0	0	0	0	0	0	0	0	29.2822049	1195.490376	0	76.02100304	0	0	0	325.5681569	0	0	0	0	0	26.13657348	0	0	0	0	0	0	0	0	0	0	0	11953.54775	0	2129.814991	0	0
BETROKA-BETROKA	0	0	3.538826262	0	16.79079199	0	15.92896905	0	0	0	0	0	0	0	0	0	0	0	0	0	0	0	0	0	0	0	0	0	0	0	0	0	5.10180583	0	0	0	0	0	0	0	0	0	0	8.577145726	7.922354854	0	0	0	0
ANTALAHA-AMBOHITRALANANA	0	0	0	0	30.0546834	0	0.587690181	0	0	0	0	24.57028933	0	0	0	0	0	0	0	0	0	0	6.281288908	0	0	0	0	0	0	0	0	0	0	3.355668998	0	0	0	0	2.429699646	0	0	0	0	67.61139758	49.85491953	0	0	0	0
BEALANANA-BEALANANA	0	0	1.020543655	0	0.541736388	0	7.239395434	0	0	0	0	0	0	0	0	0	0	0	0	0	3.063123831	0	0	0	0	0	5.806577681	0	0	0	0	3.246170239	0	0	0	0	0	0	0	0	0	0	0	8.743896891	0.332758543	0	0	0	0
FIANARANTSOA RURAL-AMBALAMADERA II	0	0	0	0	2.759493173	0	0	0	0	0	0	0	0	0	0	0	0	0	0	3.817294336	0	0	0	0	0	0	2.280796573	0	0	0	0	0	13.22672739	0	0	0	0	0	0	0	0	1.274712034	0	0	0	0	1.526130201	0	0
MITSINJO-MATSAKABANJA	0	0	0	0	42.88000392	0	0	28.87521811	0	0	0	0	0	0	0	0	0	0	0	0	3.508079774	0	0	0	0	0	0.641039641	0	0	0	0	0	0	0	0	0	0	0	0	0	0	0	0	0	15.72989506	0	7.51797949	0	0
AMBATO-BOINA-AMBATO BOENI	0	0	0	0	21.39674115	0	0	0	0	0	0	0	0	0	0	0	0	0	0	0	0	0	0	0	0	0	0	0	0	0	0	0	0	0	0	0	0	0	0	0	0	0	0	0	5.687351467	0	0	0	0
ANTSIRABE URBAN-ANTSIRABE	0	0	0	0	0	0	0	0	0	0	0	0	0	0	0	0	0	0	0	0	0	0	0	0	0	0	0	0	0	0	0	0	0	0	0	0	0	0	0	0	0	0	0	0	0	0	0	0	0
BEFANDRIANA-NORD-MORAFENO	0	0	0	0	0.464253196	0	31.71323471	0	0	0	0	1.110061988	0	0	0	0	0	0	0	0	0	0	0	0	0	0	0	0	0	0	0	3.399261653	0	0	0	0	0	0	0	0	0	0	0	8.662331782	28.80412899	0	0	0	0
AMBILOBE-AMBARAKARAKA	0	0	0	0	0.908870462	0	18805.0399	1.171106525	0	0	0	144.0593006	0	0	0	0	0	0	0	469.4960914	24757.36738	0	0	0	0	0	0	0	0	0	0	32.37276172	0	0	0	0	0	0	0	0	0	0	0	0	121.19497	0	11.1590364	0	0
IHOSY-SAKALALINA	0	0	0	0	17.0886131	0	0	0	0	0	0	0	0	0	0	0	11.72618654	0	0	6.371928707	0	0	0	0	0	0	23.2059514	0	0	0	0	0	0	0	0	0	0	0	0	0	0	0	0	0	0	0	19.58678246	0	0
TAOLAGNARO-RANOPISO	0	0	0	0	196.9716759	0	0	0	0	0	0	0	0	0	0	0	0	0	0	4.619901876	387.1756251	0	54.45445454	0	0	0	0	0	0	0	0	0	55.84667928	47.86197205	0	0	0	0	0	0	0	0	0	0	1.835924942	0	0	0	0
MANJA-MANJA	0	0	0	0	0	0	50.17943274	0	0	0	0	0	0	0	0	0	646.3683761	0	0	0	0	0	0	0	0	0	232.6695968	0	0	0	0	0	0	0	0	0	0	0	0	0	11.82096512	0	0	0	0	0	0	0	0
PORT BERG?-BORIZINY CR	0	0	0	0	14.33781594	0	13.63842162	5.218387687	0	0	0	53.47772667	0	0	0	0	0	0	0	0	3.845896753	0	0	0	0	0	0	0	0	0	0	0.470415546	0	0	0	0	0	0	0	0	0	0	0	0	38.21381646	0	1.557025742	0	0
MIARINARIVO-MIARINARIVO SUB-URBAINE	0	0	0	0	1.016633773	0	0	3.05244512	0	0	0	0	0	0	0	0	0	0	0	0	34.90217908	0	0	0	0	0	0	0	0	0	0	0	0	0	0	0	0	0	0	0	0	0	0	0	2.857930794	0	0	0	0
MOROMBE-ANTANIMIEVA	0	0	0	0	0	0	0	26.83002724	0	0	0	0	0	0	0	0	0	0	0	0	0	0	3.793134743	0	0	0	0	0	0	0	0	0	2.365984499	0	0	0	0	0	0	0	437.7826959	0	0	0	0.421210336	0	74.09676075	0	0
ANTANANARIVO-NORD-ILAFY	0	0	5.153118749	0	222.4098006	0	0	60418.28214	0	0	0	7.147102505	0	0	0	0	0	0	0	0	21.06088138	0	3.292428488	0	0	0	30.10345109	0	0	0	0	0	0	0	0	0	0	0	0	0	0	0	0	39.02321295	1831.619548	0	650.7454725	0	0
AMBOASARY-SUD-TSIVORY	0	0	0	0	28.98946549	0	0	0	0	0	0	0	0	0	0	0	10.05494769	0	0	0	4.220190175	0	0	0	0	0	0	0	0	0	0	0	0	0	0	0	0	0	0	0	3.303257546	0	0	0	0	0	0	0	0
MOROMBE-BEFANDRIANA ATSIMO	0	0	0	0	0	0	0	394.9381778	0	0	0	0	0	0	0	0	0	0	0	7.094920091	0	0	8.978406637	0	0	0	0	0	0	0	0	0	0	0	0	0	0	0	0	0	4716.627503	0	0	0	0	0	14.32195867	0	0
MIANDRIVAZO-DABOLAVA	0	0	0	0	1386.772787	0	0	1.900156728	0	0	0	0	0	0	0	0	38.25887955	0	0	325.1900409	1226.090199	0	0	0	0	0	755.7900004	0	0	0	0	0	0	17.75481216	0	0	0	0	0	0	0	0	0	0	0.753968879	0	118.7814767	0	0
MORAMANGA-ANDAINGO	0	0	21.14539123	0	128.553453	0	0	0	0	0	0	327.3769867	0	0	0	0	0	0	0	0	0	0	28.45361495	0	0	0	0	0	0	0	0	0	0	0	0	0	0	0	0	0	0	0	0	0	0	0	0	0	0
FIANARANTSOA RURAL-AMBALAKELY	0	0	21.51847358	0	12.0334956	0	0	11.95573223	0	0	0	0	0	0	0	0	0	0	0	11.85871181	81.62480752	0	6.738024423	0	0	0	23.81434492	0	0	0	0	0	7.637598128	3.041761904	0	0	0	0	0	0	0	5.203333176	0	0	1.920400469	0	124.4704656	0	0
ANTSIRANANA RURAL-MAHAVANONA	0	0	0	0	3.340052334	0	44.32639343	47.21804789	0	0	0	1856.884364	0	0	0	0	0	0	0	0	8.789916838	0	0	0	0	0	0	0	0	0	0	0.855686498	0	0	0	0	0	0	15.9523878	0	0	0	0	0	187.6015516	0	1.258206779	0	0
ANTANANARIVO-NORD-SABOTSY NAMEHANA	0	0	0	0	14.89421846	0	0	0	0	0	0	2.135917118	0	0	0	0	0	0	0	0	0	0	0	0	0	0	0	0	0	0	0	0	5.097024469	0	0	0	0	0	0	0	0	0	0	0	6.301369914	0	0	0	0
VONDROZO-MAROTEZA	0	0	0	0	1.063997382	0	0	0	0	0	0	0	0	0	0	0	0	0	0	116.7001084	15.67783038	0	0	0	0	0	0	0	0	0	0	0	0	0	0	0	0	0	0	0	0	0	0	0	0	0	9.734543897	0	0
FIANARANTSOA URBAN-2EME ARRONDISSEMENT	0	0	742.967656	0	37.11400029	0	4987.226359	0	0	0	0	32.11940427	0	0	0	0	4.441545045	0	0	40.02296125	261.7686518	0	0	0	0	0	57.79745782	0	0	0	0	0	263.1763526	0	0	0	0	0	0	0	0	118.816747	0	67.4441777	0	0	0	0	0
BELON-I TSIRIBIHINA-BELO SUR TSIRIBIHINA	0	0	11.8572427	0	14.48430134	0	0	637.1842296	0	0	0	0	0	0	0	0	229.8282846	0	0	43.29660417	0	0	0	0	0	0	11162.54205	0	0	0	0	3.259403925	47.12035592	0	0	0	0	0	0	0	0	0	0	2.546468616	7.375419088	0	1.209883694	0	0
TAOLAGNARO-MANANTENINA	0	0	0	0	0	0	0	0	0	0	0	0	0	0	0	0	0	0	0	11.61370851	535.7840263	0	0	0	0	0	0	0	0	0	0	0	0	0	0	0	0	0	0	0	0	1039.125527	0	0	0	0	0	0	0
AMPASIMANOLOTRA-AMBALARONDRA	0	0	0	0	36.79863903	0	0	9.92404157	0	0	0	0	0	0	0	0	0	0	0	0	24.05686379	0	0	0	0	0	0	0	0	0	0	0	0	0	0	0	0	0	0	0	184.0718685	0	0	0	0	0	0	0	0
AMBOHIDRATRIMO-IVATO FIRAISANA	0	0	0	0	22.32332662	0	6.280185608	0	0	0	0	3.331820844	0	0	0	0	0	0	0	0	0	0	7.342273393	0	0	0	0	0	0	0	0	0	0	0	0	0	0	0	0	0	2.31916311	0	0	0	4.168256021	0	0	0	0
MAHABO-MANDABE	0	0	0	0	0	0	0	20049.62309	0	0	0	0	0	0	0	0	16.20769894	0	0	329.9748374	3082.292464	0	0	0	0	0	8913.987909	0	0	0	0	0	0	0	0	0	0	0	0	0	0	0	0	0	14.86727693	0	313.6048776	0	0
ANTANANARIVO-NORD-ALASORA	0	0	0	0	15.35014853	0	0	0.592367559	0	0	0	0	0	0	0	0	0	0	0	0	0	0	0	0	0	0	3.248469616	0	0	0	0	0	0	0	0	0	0	0	0	0	0.624122341	0	0	0	1.306145303	0	0	0	0
FIANARANTSOA URBAN-1ER ARRONDISSEMENT	0	0	869.8717672	0	5.921624382	0	270.4367658	0	0	0	0	0	0	0	0	0	15.56966757	0	0	39.92234201	183.9130442	0	0	0	0	0	358.1013522	0	0	0	0	0	156.9608889	0	0	0	0	0	0	0	5.248662322	5.796957942	0	48.5581375	0	0	0	0	0
VONDROZO-VONDROZO	0	0	2.030710563	0	2.169668735	0	0	0	0	0	0	0	0	0	0	0	0	0	0	2101.433333	243.1925951	0	0	0	0	0	0	0	0	0	0	14.01510706	0	0	0	0	0	0	0	0	0	1.775562059	0	0	886.056805	0	0	0	0
VATOMANDRY-VATOMANDRY	0	0	0	0	423.0438387	0	0	35.61544557	0	0	0	4802.172836	0	0	0	0	0	0	0	0	0	0	17.39902504	0	0	0	1.005447626	0	0	0	0	1.950087075	6.157059088	3.762975832	0	0	0	0	0	0	0	10.31754039	0	0	51.39491061	0	23.09051987	0	0
AMBOASARY-SUD-SAMPONA	0	0	0	0	0	0	0	0	0	0	0	0	0	0	0	0	0	0	0	0	0	0	0	0	0	0	0	0	0	0	0	0	0	0	0	0	0	0	0	0	0	0	0	0	0	0	0	0	0
AMPASIMANOLOTRA-MAHATSARA	0	0	17.93729724	0	328.1960147	0	5.535698396	0	0	0	0	394.7605472	0	0	0	0	0	0	0	0	151.0442571	0	53.1459643	0	0	0	4.532182263	0	0	0	0	2.990013705	0	114.5114392	0	0	0	0	0	0	0	10.84982521	0	385.6550412	3.892432573	0	14.71370018	0	0
MANANJARY-VATOHANDRINA	0	0	183.2242095	0	2.431570642	0	0	0	0	0	0	201.7317128	0	0	0	0	0	0	0	6.123207616	451.012977	0	0	0	0	0	10.48965755	0	0	0	0	0	21.14874471	0	0	0	0	0	0	0	0	4.645084627	0	0	0.421210336	0	1602.672075	0	0
IKONGO-MANAMPATRANA	0	0	8.773519221	0	2.384467414	0	0	20.1651792	0	0	0	0	0	0	0	0	0	0	0	0	3.933956425	0	0	0	0	0	16.77131798	0	0	0	0	0	365.3115159	0	0	0	0	0	0	0	0	38.79507435	0	0	0	0	618.8142397	0	0
BESALAMPY-BELOBOKY	0	0	0	0	0	0	0	111.2747383	0	0	0	0	0	0	0	0	0	0	0	0	9.008394709	0	0	0	0	0	0	0	0	0	0	0	0	0	0	0	0	0	0	0	0	0	0	0	0	0	0	0	0
FENOARIVO ATSINANANA-MAHAMBO	0	0	0	0	189.3229666	0	0	40.62400232	0	0	0	0	0	0	0	0	0	0	0	0	36.66974556	0	425.5964316	0	0	0	0	0	0	0	0	15.20321122	2.749397989	256.9186363	0	0	0	0	0	0	2.172558027	39.58434767	0	9.863902015	510.7798713	0	7.112334974	0	0
ANTALAHA-LANJARIVO	0	0	0	0	0	0	0	135.3880934	0	0	0	0	0	0	0	0	0	0	0	0	0	0	0	0	0	0	0	0	0	0	0	0	0	0	0	0	0	0	0	0	0	0	0	10.88221998	729.0765968	0	0	0	0
MAROANSETRA-MAROANTSETRA	0	0	0	0	55.84738828	0	0	0	0	0	0	0	0	0	0	0	0	0	0	0	0	0	8.533226874	0	0	0	0	0	0	0	0	0	0	140.4519648	0	0	0	0	0	0	0	0	0	2.098477995	110.4859144	0	0	0	0
SAKARAHA-SAKARAHA	0	0	4.889318355	0	1.876805148	0	4.633530263	0	0	0	0	0	0	0	0	0	0	0	0	0	9.338223231	0	76.38820818	0	0	0	8.809410623	0	0	0	0	0	0	0	0	0	0	0	0	0	20.27563364	0	0	0	0.332758543	0	2.926729615	0	0
ANTALAHA-VINANIVAO	0	0	0	0	18.12054687	0	0	0	0	0	0	0	0	0	0	0	0	0	0	0	0	0	0	0	0	0	0	0	0	0	0	0	0	0	0	0	0	0	0	0	0	0	0	0	116.3106838	0	0	0	0
VOHIMARINA (IHARANA)-DARAINA	0	0	1.479381987	0	1.140334818	0	126.5757428	0	0	0	0	0	0	0	0	0	0	0	0	0	0	0	0	0	0	0	0	0	0	0	0	0	0	0	0	0	0	0	126.4335959	0	0	0	0	427.212448	705.6713139	0	0	0	0
NOSY-BORAHA (ST. MARIE)-LONKINTSY	0	0	5.438194891	0	151.0929194	0	5.531485563	0	0	0	0	0	0	0	0	0	0	0	0	0	0	0	106.2845693	0	0	0	0	0	0	0	0	0	3.322116054	26359.39833	0	0	0	0	0	0	0	0	0	0	6.880175832	0	0	0	0
ANTSALOVA-SOAHANINA	0	0	0	0	2.050054916	0	0	2294.697907	0	0	0	0	0	0	0	0	0	0	0	2.506738938	0	0	0	0	0	0	0	0	0	0	0	12.10094086	1.893991205	0	0	0	0	0	0	0	0	0	0	0	0	0	109.5460819	0	0
TAOLAGNARO-AMPASY	0	0	0	0	0	0	3.843913992	0	0	0	0	0	0	0	0	0	0	0	0	0.700813319	0	0	0	0	0	0	0	0	0	0	0	0	0	0	0	0	0	0	0	0	0	0.738837981	0	0	0	0	0	0	0
ANKAZOBE-ANKAZOBE	0	0	11.53001983	0	11.34287	0	30.77865226	0	0	0	0	0	0	0	0	0	0	0	0	0	0	0	0	0	0	0	0	0	0	0	0	0	0	0	0	0	0	0	0	0	0	0	0	100.726631	0.470188817	0	0	0	0
AMBOHIDRATRIMO-ANTEHIROKA	0	0	4.883837701	0	33.26000524	0	1.997066089	2.525594186	0	0	0	10.83198182	0	0	0	0	10.05989316	0	0	0	1.249987872	0	0	0	0	0	30.29993248	0	0	0	0	0	0.946984331	3.674242456	0	0	0	0	0	0	0	0	0	79.3120634	41.66754771	0	2.802971066	0	0
TSIOMBE-TSIHOMBE	0	0	0	0	0	0	0	0	0	0	0	0	0	0	0	0	0	0	0	0	0	0	0	0	0	0	0	0	0	0	0	0	0	0	0	0	0	0	0	0	0	0	0	0	0	0	0	0	0
TOAMASINA RURAL-CU TOAMASINA	0	0	0	0	0	0	0	0	0	0	0	0	0	0	0	0	0	0	0	0	0	0	0	0	0	0	0	0	0	0	0	0	0	0	0	0	0	0	0	0	0	0	0	0	0	0	0	0	0
AMBATOLAMPY-AMBATOLAMPY	0	0	12.26118654	0	1.06593735	0	7237.043594	0	0	0	0	0	0	0	0	0	105.0928842	0	0	0	3.60597442	0	0	0	0	0	0	0	0	0	0	0	0	0	0	0	0	0	0	0	0	0	0	3.689433456	0	0	0	0	0
MAINTIRANO-ANDREA	0	0	0	0	4.05984043	0	0	9399.602199	0	0	0	0	0	0	0	0	0	0	0	0	0	0	0	0	0	0	0	0	0	0	0	0	19.91724066	0	0	0	0	0	0	0	0	0	0	0	0	0	114.148124	0	0
ANTALAHA-AMBALABE	0	0	0	0	0	0	2.113732563	0	0	0	0	0	0	0	0	0	0	0	0	0	0	0	0	0	0	0	0	0	0	0	0	0	0	0	0	0	0	0	0	0	0	0	0	0	26.91174159	0	0	0	0
MORONDAVA-MORONDAVA	0	0	0.885594026	0	0	0	5.764025904	14.89716607	0	0	0	0	0	0	0	0	18.28826783	0	0	0	17.39647581	0	0	0	0	0	2847.524768	0	0	0	0	0	0	0	0	0	0	0	0	0	0	0	0	0	0	0	141.7293841	0	0
MANJAKANDRIANA-ANKAZONDANDY	0	0	0	0	16.44797582	0	3.532030196	0	0	0	0	0	0	0	0	0	0	0	0	0	0	0	0	0	0	0	0	0	0	0	0	0	0	0	0	0	0	0	0	0	0	0	0	620.2443164	0	0	0	0	0
MANDRITSARA-MANDRITSARA	0	0	0	0	15.26649334	0	87.40122011	0	0	0	0	0.609202505	0	0	0	0	0	0	0	0	3.743490959	0	0	0	0	0	0	0	0	0	0	0.649402315	0	12.17706408	0	0	0	0	0	0	0	0	0	0	19.53698011	0	0	0	0
IFANADIANA-MAROHARATRA	0	0	0	0	15.29791372	0	0	0	0	0	0	0	0	0	0	0	0	0	0	0	0	0	0	0	0	0	0	0	0	0	0	0	0	0	0	0	0	0	0	0	0	0	0	0	0	0	5.406583594	0	0
ARIVONIMAMO-MANALALONDO	0	0	0	0	9.401893009	0	13.18465122	0	0	0	0	0	0	0	0	0	0	0	0	0	0	0	0	0	0	0	0	0	0	0	0	0	0	12.35900089	0	0	0	0	0	0	0	0	0	52.47747937	22.67697803	0	0	0	0
ANTANIFOTSY-ANTANIFOTSY	0	0	87.61575127	0	32.32330442	0	39.30342326	53.70523307	0	0	0	15.0917944	0	0	0	0	67.32385051	0	0	32.98424624	266.1635654	0	0.743619877	0	0	0	4313.89943	0	0	0	0	0	9.645190961	0.84715483	0	0	0	0	0	0	0	0	0	71.36791424	17.92240047	0	29.51162452	0	0
NOSY VARIKA-AMBAHY	0	0	0	0	0	0	0	0	0	0	0	0	0	0	0	0	0	0	0	38.62593052	0	0	0	0	0	0	0	0	0	0	0	0	5180.222062	0	0	0	0	0	0	0	0	102.5421532	0	0	0	0	59.08572965	0	0
MANJAKANDRIANA-MANJAKANDRIANA	0	0	0	0	47.1771567	0	67.26647481	10.88945604	0	0	0	44.69251025	0	0	0	0	0	0	0	0	26.23614529	0	14.04443229	0	0	0	47.98204581	0	0	0	0	0	2.897297547	50.44981031	0	0	0	0	0	0	0	0	0	0	4124.047592	0	0	0	0
TSIROANOMANDIDY-TSIROANOMANDIDY VILLE	0	0	0	0	12.64384476	0	0	1192.792691	0	0	0	0	0	0	0	0	0	0	0	0	766.7858233	0	0	0	0	0	5.342538569	0	0	0	0	106.6825334	0	0	0	0	0	0	0	0	0	0	0	0	144.5313553	0	1478.461091	0	0
IKALAMAVONY-IKALAMAVONY	0	0	0	0	0.912480542	0	0	3.582330407	0	0	0	0	0	0	0	0	0	0	0	0	0	0	0	0	0	0	0	0	0	0	0	0	2.576204553	0	0	0	0	0	0	0	0	315.5958622	0	0	2113.031296	0	12.11599977	0	0
ANTANANARIVO-SUD-FENOARIVO	0	0	0	0	231.2376378	0	0	0	0	0	0	0	0	0	0	0	0	0	0	0	0	0	0	0	0	0	0	0	0	0	0	0	0	0	0	0	0	0	0	0	0	0	0	0	0	0	0	0	0
IFANADIANA-IFANADIANA	0	0	14254.9176	0	7.134476821	0	299.007782	0	0	0	0	0	0	0	0	0	0	0	0	46.05963788	66.32420982	0	0	0	0	0	24.1314234	0	0	0	0	0	670.5528972	0	0	0	0	0	0	0	0	0	0	36.97064047	0	0	2.570267879	0	0
ANTSALOVA-ANTSALOVA	0	0	0	0	0	0	0	1472.935552	0	0	0	0	0	0	0	0	2.002143513	0	0	13.19441437	23.69628912	0	0	0	0	0	65.75454213	0	0	0	0	6.982060123	0	0	0	0	0	0	0	0	0	0	0	0	0	0	293.6160319	0	0
TOAMASINA RURAL-FOULPOINTE	0	0	0	0	1008.600292	0	326.9932384	10.44909368	0	0	0	456.7254454	0	0	0	0	0	0	0	0	0	0	367.5127895	0	0	0	126.7593888	0	0	0	0	0	16.23967467	257.6828309	0	0	0	0	0	0	0	9.148421463	0	49.20609619	19.67973121	0	0	0	0
MANJA-SOASERANA	0	0	0	0	9.417771665	0	0	29704.38093	0	0	0	0	0	0	0	0	0	0	0	30.62172365	0	0	0	0	0	0	52.61033275	0	0	0	0	0	0	0	0	0	0	0	0	0	126.8715863	0	0	0	0	0	168.706628	0	0
MAINTIRANO-BEREVO SUR RANOBE	0	0	0	0	366.7523219	0	0	573.1592671	0	0	0	0	0	0	0	0	0	0	0	0	0	0	0	0	0	0	0	0	0	0	0	3.077543143	2.151662027	0	0	0	0	0	0	0	0	0	0	0	0	0	259.737476	0	0
ANDRAMASINA-AMBOHIMIADANA	0	0	0.712508762	0	23.66568161	0	2.38120944	0	0	0	0	0	0	0	0	0	0	0	0	0	0	0	0	0	0	0	5.849147274	0	0	0	0	0	0.994659398	4.375907968	0	0	0	0	0	0	0	0	0	0	1.438398623	0	0	0	0
ANTSIHIHY-ANJIAMANGIRANA	0	0	0	0	8.362474022	0	24.43441683	0	0	0	0	1942.136316	0	0	0	0	0	0	0	0	0	0	0	0	0	0	0	0	0	0	0	0.470415546	0	0.78909353	0	0	0	0	0	0	0	0	0	0	7.214214338	0	11.38534116	0	0
IKONGO-AMBOLOMADINIKA	0	0	0	0	0	0	0	0	0	0	0	0	0	0	0	0	0	0	0	0	4.682228673	0	0	0	0	0	0	0	0	0	0	0	0	0	0	0	0	0	0	0	0	0	0	0	0	0	125.8934796	0	0
NOSY-BORAHA (ST. MARIE)-AMBODIFOTOTRA	0	0	27.25665792	0	116.3664377	0	6.089477302	0	0	0	0	1.57115508	0	0	0	0	1.594808059	0	0	5.889890955	26.2779434	0	583.4650881	0	0	0	49.38345274	0	0	0	0	0.516469111	30.88928244	2486.353378	0	0	0	0	0	0	0.399072684	2.014167816	0	0	35.05174465	0	2.519746108	0	0
MAHABO-BERONONO	0	0	0	0	0	0	0	1175.476254	0	0	0	0	0	0	0	0	137.015642	0	0	189.8769682	0	0	0	0	0	0	3166.998986	0	0	0	0	0	0	0	0	0	0	0	0	0	0	0	0	0	0	0	1938.341642	0	0
MANANJARY-KIANJAVATO	0	0	3531.359008	0	1.66967376	0	26.9335347	0	0	0	0	0	0	0	0	0	0	0	0	17.52426682	386.3888204	0	0	0	0	0	11.7249422	0	0	0	0	0	81.93821124	0	0	0	0	0	0	0	0	5.048325008	0	7.447269807	0	0	0	0	0
MANAKARA-SUD-TATAHO	0	0	148.779516	0	2.741409236	0	48.491727	0	0	0	0	5.262151033	0	0	0	0	0	0	0	12.64015865	311.7917808	0	0	0	0	0	6.584304553	0	0	0	0	0	6553.156517	0	0	0	0	0	0	0	0	2.149741073	0	8.24417788	0.470188817	0	0	0	0
TAOLAGNARO-TOLANARO	0	0	0	0	0.414949619	0	41.83642468	0	0	0	0	0	0	0	0	0	0	0	0	4.264714298	1.266257286	0	0	0	0	0	0	0	0	0	0	0	17.12167077	0	0	0	0	0	0	0	1.116784045	13.9171818	0	17.42821029	0	0	0	0	0
TOLIARY-ANKILIMALINIKE	0	0	0	0	0	0	0	9.407313232	0	0	0	0	0	0	0	0	0	0	0	0	0	0	0	0	0	0	6.187282526	0	0	0	0	0	1.393225716	0	0	0	0	0	0	0	18.36503477	5.965382713	0	0	0	0	22.4704042	0	0
ANDILAMENA-ANDILAMENA	0	0	0	0	10.68130618	0	0	0	0	0	0	27.84467388	0	0	0	0	0	0	0	0	0	0	0	0	0	0	0	0	0	0	0	0	8.435078887	0	0	0	0	0	0	0	10.67701778	0	0	0	0	0	0	0	0
ANTSALOVA-BEKOPAKA	0	0	0	0	0	0	0	61.44709625	0	0	0	0	0	0	0	0	3.296766207	0	0	11.62786156	0	0	0	0	0	0	4.037711964	0	0	0	0	0	0	0	0	0	0	0	0	0	0	0	0	0	0	0	45.7457578	0	0
MAHAJANGA RURAL-BELOBAKA	0	0	0	0	0	0	13.71596912	0	0	0	0	3.1650128	0	0	0	0	0	0	0	0	0	0	0	0	0	0	0	0	0	0	0	0	0	0	0	0	0	0	0	0	0	0	0	19.18201963	0	0	0	0	0
MAEVATANANA-ANDRIBA	0	0	11.16569392	0	7.288878943	0	129.1711108	0	0	0	0	0	0	0	0	0	0	0	0	0	0	0	0	0	0	0	3.862179618	0	0	0	0	0	1.091461301	6.884631706	0	0	0	0	0	0	0	0	0	211.9247414	0.614255166	0	0	0	0
TSIROANOMANDIDY-AMBATOLAMPY	0	0	0	0	0	0	70.10024192	0	0	0	0	0	0	0	0	0	0	0	0	0	0	0	0	0	0	0	0	0	0	0	0	0	0	0	0	0	0	0	0	0	0	0	0	0	0	0	0	0	0
FIANARANTSOA URBAN-6EME ARRONDISSEMENT	0	0	5.760148372	0	2.465309158	0	0	0	0	0	0	0	0	0	0	0	0	0	0	0.692361913	4.630376318	0	2.068230225	0	0	0	1.439943184	0	0	0	0	0	0	0	0	0	0	0	0	0	0	0	0	0	1.253022191	0	26.27888266	0	0
ANTANANARIVO-SUD-ANDRANONAHOATRA	0	0	1.381415006	0	17.89673569	0	6.389478792	0	0	0	0	1.859713012	0	0	0	0	0	0	0	0	0	0	0	0	0	0	1.583429644	0	0	0	0	0	1.451062681	0	0	0	0	0	0	0	0	0	0	0	0.503197943	0	0	0	0
MORONDAVA-BEMANONGA	0	0	0	0	1161.703466	0	0	916.1078024	0	0	0	0	0	0	0	0	136.3805455	0	0	27338.64361	2610.324035	0	0	0	0	0	6427.4473	0	0	0	0	0	0	0	0	0	0	0	0	0	0	0	0	0	0.54699947	0	211.1291695	0	0
IHOSY-RANOHIRA	0	0	14.76161894	0	28.58091394	0	34.36169735	0	0	0	0	0	0	0	0	0	75.87284342	0	0	26.19112782	3.788339969	0	0	0	0	0	113.2244127	0	0	0	0	0	42.69057078	0	0	0	0	0	0	0	393.0464397	0	0	11.36843707	28.61297176	0	0	0	0
BESALAMPY-BESALAMPY	0	0	0	0	38.61048339	0	0	746.981913	0	0	0	0	0	0	0	0	0	0	0	0	0	0	21.4673368	0	0	0	1364.112746	0	0	0	0	0	1.140597314	0	0	0	0	0	0	0	0	0	0	0	0	0	6718.36716	0	0
AMPANIHY-BEAHITSE	0	0	0	0	0	0	0	0	0	0	0	0	0	0	0	0	0	0	0	0	0	0	0	0	0	0	0	0	0	0	0	0	0	0	0	0	0	0	0	0	0	0	0	0	0	0	0	0	0
FANDRIANA-MIARINAVARATRA	0	0	0	0	2.611121011	0	0	56.06742558	0	0	0	0	0	0	0	0	0	0	0	0	0	0	0	0	0	0	57.58679765	0	0	0	0	54169.05155	15.81593859	0	0	0	0	0	0	0	0	0	0	0	8.288356696	0	67.68095943	0	0
TOLIARY-MANOMBO SUD	0	0	3.71270695	0	13.9116976	0	0.855686498	0	0	0	0	0	0	0	0	0	0	0	0	0	0	0	0	0	0	0	1.135160923	0	0	0	0	0	3.035075961	0	0	0	0	0	0	0	64.82820436	19.08250073	0	0	0.80294736	0	0	0	0
MORAMANGA-ANDASIBE	0	0	1.890899057	0	413.9514798	0	1.919962904	12.12382693	0	0	0	98.76322601	0	0	0	0	0	0	0	0	2.717179703	0	95.11611179	0	0	0	1.977287947	0	0	0	0	0	0	96.09970951	0	0	0	0	0	0	0	22.79788897	0	197.7179036	1.614679818	0	0	0	0
AMBATONDRAZAKA-SOALAZAINA	0	0	0	0	0	0	0	0	0	0	0	0	0	0	0	0	0	0	0	0	100.6478121	0	0	0	0	0	0	0	0	0	0	0	0	0	0	0	0	0	0	0	0	47.05790544	0	0	61.55976692	0	123.8442759	0	0
TSARATANANA-MANAKANA	0	0	0	0	0.326217749	0	0	0	0	0	0	0	0	0	0	0	0	0	0	0	0	0	0	0	0	0	0	0	0	0	0	0	6.295226316	0	0	0	0	0	0	0	0	0	0	1.672293474	0	0	0	0	0
BETIOKY-SUD-BETIOKY SUD	0	0	3.174702341	0	0	0	0	0	0	0	0	0	0	0	0	0	0	0	0	0	0	0	0	0	0	0	0	0	0	0	0	0	0	0	0	0	0	0	0	0	15.90239634	0	0	0	0	0	0	0	0
SAKARAHA-AMBINANY	0	0	0	0	4.834702635	0	0	0	0	0	0	0	0	0	0	0	0	0	0	0	0	0	7.896738066	0	0	0	6.2709279	0	0	0	0	0	0	0	0	0	0	0	0	0	688.7811111	0	0	0	0.332758543	0	12.28003157	0	0
TOLIARY-ANKILILOAKA	0	0	0	0	0	0	0	0	0	0	0	0	0	0	0	0	0	0	0	0	0	0	0	0	0	0	0	0	0	0	0	0	0	0	0	0	0	0	0	0	62.07934508	0	0	0	0	0	0	0	0
MAEVATANANA-AMBALANJANAKOMBY	0	0	0	0	14.63158304	0	33.91133158	0	0	0	0	63.90590039	0	0	0	0	0	0	0	298.4377902	35.4458014	0	0	0	0	0	4.539400437	0	0	0	0	10.63573861	1.458471575	2.466604332	0	0	0	0	0	0	0	0	0	0	12.8726636	0	31.19806185	0	0
ANTANANARIVO-SUD-BEMASOANDRO	0	0	1.306296723	0	2.81633138	0	1.37215561	0	0	0	0	6.275010242	0	0	0	0	3.920614266	0	0	0	0	0	0	0	0	0	0	0	0	0	0	0	0	0	0	0	0	0	0	0	0	0	0	221.6317331	0.332758543	0	1.275658683	0	0
ANTANANARIVO-SUD-AMBOHIDRAPETO	0	0	3.367203203	0	44.90269222	0	27.1168682	5.741005283	0	0	0	4.768491532	0	0	0	0	0.525399491	0	0	0	0	0	0.416150343	0	0	0	19.30676549	0	0	0	0	1.118689822	4.967290522	0	0	0	0	0	0	0	0.483079273	0	0	83.49612875	37.8266179	0	0	0	0
IHOSY-IHOSY	0	0	40.94695843	0	1.298849473	0	23.19169322	0	0	0	0	1691.63089	0	0	0	0	0	0	0	0	1.750837898	0	0	0	0	0	0	0	0	0	0	0	27.0603648	0	0	0	0	0	0	0	0	0	0	13.11634102	0	0	0	0	0
TSIROANOMANDIDY-AMBALANIRANA	0	0	0	0	22.75122707	0	0	36.07057927	0	0	0	0	0	0	0	0	0	0	0	2229.397263	0	0	0	0	0	0	0	0	0	0	0	0	0	0	0	0	0	0	0	0	107.9569626	0	0	0	0	0	93.20340102	0	0
MANJAKANDRIANA-MANTASOA	0	0	0	0	28.86088887	0	94.74987535	0	0	0	0	11.82503287	0	0	0	0	0	0	0	0	0	0	0	0	0	0	12.30721563	0	0	0	0	0	0.883288908	2.895101954	0	0	0	0	0	0	0	0	0	0	2.735609393	0	0	0	0
FENOARIVO ATSINANANA-AMPASIMBE MANANTSATRANA	0	0	0	0	48.31502989	0	0	0	0	0	0	13.29474736	0	0	0	0	0	0	0	0	111.5702138	0	99.49939554	0	0	0	0	0	0	0	0	0	1.465403216	1646.413358	0	0	0	0	0	0	0	0	0	0	0.678357362	0	0	0	0
BELON-I TSIRIBIHINA-BEROBOKA VILLE	0	0	0	0	4.369366107	0	0	76.17724708	0	0	0	0	0	0	0	0	0	0	0	157.3262542	0	0	0	0	0	0	96.26661824	0	0	0	0	176.421514	0	0.78909353	0	0	0	0	0	0	279.0702019	0	0	0	14.26454437	0	171.8004977	0	0
AMBOHIMAHASOA-AMBOHIMAHASOA	0	0	366.9652798	0	76.24539574	0	61.00360759	0	0	0	0	14.30115474	0	0	0	0	8.908257453	0	0	27.00511379	1063.777636	0	4.140276486	0	0	0	278.458085	0	0	0	0	0	65.93044901	3.885638709	0	0	0	0	0	0	4.075376467	2.981001375	0	1090.097614	10.14550695	0	0	0	0
AMPARAFARAVOLA-AMBOHIJANAHARY	0	0	0	0	12.0470003	0	0	14790.57939	0	0	0	12.39748728	0	0	0	0	0	0	0	0	0	0	20.41776164	0	0	0	0	0	0	0	0	0	0	0	0	0	0	0	0	0	0	0	0	0	48.79626566	0	20.40632669	0	0
ANDAPA-ANDRAKATA	0	0	0	0	4.179891813	0	0.470415546	39.15179412	0	0	0	0.394910416	0	0	0	0	0	0	0	0	0	0	0	0	0	0	0	0	0	0	0	0	0	0.414257736	0	0	0	0	0	0	0	0	0	318.5864668	138.11224	0	0	0	0
ANALALAVA-BEFOTAKA	0	0	0	0	0	0	52.7209917	0	0	0	0	0	0	0	0	0	0	0	0	0	0	0	0	0	0	0	2.993644431	0	0	0	0	0	0	0	0	0	0	0	0	0	0	0	0	5.21047614	0	0	0	0	0
FARAFANGANA-FARAFANGANA	0	0	22.91522534	0	10.33736126	0	0	0	0	0	0	0.621213671	0	0	0	0	0	0	0	1071.952715	1696.584105	0	0	0	0	0	0.641039641	0	0	0	0	0	5.131887778	0	0	0	0	0	0	0	0	65.77294382	0	1.60857447	1.85208218	0	0.452589608	0	0
MORONDAVA-BEFASY	0	0	0	0	0	0	0	1033.765014	0	0	0	0	0	0	0	0	51.41106692	0	0	65126.33648	200.2701461	0	0	0	0	0	11248.82668	0	0	0	0	0	0	0	0	0	0	0	0	0	0	0	0	0	0	0	7309.295541	0	0
FARAFANGANA-MAHAFASA CENTRE	0	0	0	0	0.592744747	0	0	0	0	0	0	0	0	0	0	0	0	0	0	1739.84915	119.5284905	0	0	0	0	0	0	0	0	0	0	0	0	0	0	0	0	0	0	0	0	0	0	0	0	0	63.73887262	0	0
MAHANORO-AMBODIHARINA	0	0	0	0	708.8370818	0	0	0	0	0	0	407.0351607	0	0	0	0	0	0	0	0	0	0	368.7591866	0	0	0	67.51803216	0	0	0	0	0	10.00791124	78.7872935	0	0	0	0	0	0	0	32.67860941	0	0	28.75172834	0	0	0	0
ANTSIRANANA RURAL-ANIVORANO NORD	0	0	0	0	7.082551024	0	386.9123889	0	0	0	0	3068.766776	0	0	0	0	0	0	0	0	6.439986031	0	0	0	0	0	0	0	0	0	0	0	0	0	0	0	0	0	0	0	2.226320603	0	0	0	15.06980884	0	0	0	0
MAROLAMBO-MAROLAMBO	0	0	0	0	22.26119603	0	0	2.849221535	0	0	0	30.13167389	0	0	0	0	0	0	0	0	4.289589136	0	0	0	0	0	0	0	0	0	0	0	11.83918037	19.12613186	0	0	0	0	0	0	0	0	0	0	3359.413186	0	0	0	0
AMBOASARY-SUD-AMBOASARY ATSIMO	0	0	0	0	0	0	0	0	0	0	0	0	0	0	0	0	0	0	0	0	0	0	0	0	0	0	0	0	0	0	0	0	1.322339622	0	0	0	0	0	0	0	0	0	0	0	0	0	0	0	0
FENOARIVO-CENTRE-FIRAVAHANA	0	0	0	0	1.755444782	0	0	16.4579965	0	0	0	0	0	0	0	0	0	0	0	0	0	0	3.089845924	0	0	0	6.961601158	0	0	0	0	32.27454806	0	0	0	0	0	0	0	0	0	0	0	16.64264729	10.38482476	0	104.1742698	0	0
ANTANANARIVO-NORD-TALATA VOLONONDRY	0	0	2.296535792	0	23.23605821	0	2.035231669	0	0	0	0	8.167676354	0	0	0	0	0	0	0	0	0	0	1.396177463	0	0	0	69.40453844	0	0	0	0	0	9.200054333	0	0	0	0	0	0	0	0	0	0	328.0505017	28.6326697	0	0	0	0
SAMBAVA-AMBODIAMPANA	0	0	0	0	0.848478743	0	15.01382786	0	0	0	0	0	0	0	0	0	0	0	0	3429.246702	0	0	0	0	0	0	0	0	0	0	0	0	0	0	0	0	0	0	0	0	0	0	0	26.70606936	460.0563361	0	0	0	0
BETAFO-AMBATONIKOLAHY	0	0	1.86243516	0	0	0	82.1611443	0	0	0	0	741.4168315	0	0	0	0	43.37240582	0	0	0	3.320439874	0	0	0	0	0	353.9144763	0	0	0	0	0	2.565291527	0	0	0	0	0	0	0	0	0	0	0	2.900135997	0	0	0	0
AMBALAVAO-MIARINARIVO	0	0	0	0	2.41718899	0	0	2.452860651	0	0	0	0	0	0	0	0	0	0	0	0	0	0	0	0	0	0	3.432652446	0	0	0	0	0	5.283329248	0	0	0	0	0	0	0	0	1.867786818	0	0	0	0	7.468592793	0	0
BELON-I TSIRIBIHINA-ANDIMAKY MANAMBOLO	0	0	0	0	0	0	0	458.2400871	0	0	0	0	0	0	0	0	0	0	0	0	51.28182449	0	0	0	0	0	0	0	0	0	0	0	0	0	0	0	0	0	0	0	0	0	0	0	0	0	115.4412893	0	0
TOLIARY-BELALANDA	0	0	0.400871437	0	0.522260994	0	9.521618183	32.26750893	0	0	0	0	0	0	0	0	0	0	0	5.150607679	0	0	2.720533046	0	0	0	0.395686194	0	0	0	0	0	0	0	0	0	0	0	1.009839262	0	46.15074067	4.489724629	0	2.741987822	0.421210336	0	3.011189567	0	0
SOANIERANA-IVONGO-MANOMPANA	0	0	0	0	20.97414256	0	0	0	0	0	0	0	0	0	0	0	0	0	0	5.114585341	0	0	7.457560828	0	0	0	0	0	0	0	0	0	0	15.61319397	0	0	0	0	0	0	3.224183786	0	0	0	37.55997693	0	0	0	0
AMBOHIDRATRIMO-TALATAMATY	0	0	2.328399337	0	51.49787224	0	30.26760972	3.550527354	0	0	0	15.45965319	0	0	0	0	0.555658338	0	0	0	4.597324948	0	4.891954799	0	0	0	22.89221509	0	0	0	0	0.624910479	3.703100229	1.951783891	0	0	0	0	0	0	0	0	0	0	61.73156535	0	0.452589608	0	0
MIANDRIVAZO-ANKOTROFOTSY	0	0	0	0	5.613764181	0	0	0	0	0	0	0	0	0	0	0	127.9640383	0	0	0	0	0	0	0	0	0	124.1676016	0	0	0	0	0	0	0	0	0	0	0	0	0	0	0	0	5.879894362	0	0	0	0	0
AMPARAFARAVOLA-AMBODIMANGA	0	0	0	0	21.14193183	0	0	0	0	0	0	0	0	0	0	0	0	0	0	0	1.712493877	0	15.42458645	0	0	0	0	0	0	0	0	800.8658659	0	0	0	0	0	0	0	0	0	0	0	0	26.53100833	0	0	0	0
ANDILAMENA-ANTANIMENABAKA	0	0	0	0	7.581415198	0	0	0	0	0	0	0	0	0	0	0	0	0	0	0	0	0	0	0	0	0	0	0	0	0	0	0	0	0	0	0	0	0	0	0	0	0	0	0	17.61865521	0	0	0	0
AMPASIMANOLOTRA-RANOMAFANA EST	0	0	15.61774024	0	1440.368571	0	1.243633616	0	0	0	0	175.9140421	0	0	0	0	0	0	0	0	1008.759489	0	205.6384524	0	0	0	11.19577276	0	0	0	0	2.116793104	0	105.7600543	0	0	0	0	0	0	18.80904812	14.56959005	0	0	18.10155095	0	0	0	0
IHOSY-ANDIOLAVA	0	0	5.141082811	0	11.6350711	0	21.42809373	0	0	0	0	49.79936431	0	0	0	0	0	0	0	0	0	0	4.65974583	0	0	0	1.968923166	0	0	0	0	0	1.01454179	0	0	0	0	0	18.13034127	0	17.30720578	0	0	79.72987705	2.838705802	0	0	0	0
MAMPIKONY-BEKORATSAKA	0	0	0	0	3.648987664	0	121.5786623	0	0	0	0	2.328858068	0	0	0	0	0	0	0	0	12.49114688	0	0	0	0	0	0	0	0	0	0	33.83430864	0	0	0	0	0	0	0	0	0	0	0	137.16351	0.924408279	0	0	0	0
AMPANIHY-AMPANIHY	0	0	613.1020316	0	88.54441075	0	77.40802339	0	0	0	0	19.6207248	0	0	0	0	23.62096778	0	0	0	0	0	0	0	0	0	0	0	0	0	0	0	0	0	0	0	0	0	0	0	0	0	0	0	0	0	0	0	0
ARIVONIMAMO-AMBATOMIRAHAVAVY	0	0	0	0	8.391382396	0	0	0	0	0	0	2.31544084	0	0	0	0	0	0	0	0	0	0	0	0	0	0	0	0	0	0	0	0	0	5.260539476	0	0	0	0	0	0	0	0	0	0	28.84874825	0	0	0	0
ANTALAHA-AMPOHIBE	0	0	0	0	22.92607146	0	0	157.1739948	0	0	0	0	0	0	0	0	0	0	0	0	1149.154367	0	6.940916452	0	0	0	0	0	0	0	0	0	0	1.853631262	0	0	0	0	0	0	0	0	0	0	1025.892917	0	1.261236114	0	0
AMPANIHY-ANKILIABO	0	0	0	0	0	0	0	0	0	0	0	0	0	0	0	0	0	0	0	0	0	0	0	0	0	0	0	0	0	0	0	0	5.01992099	0	0	0	0	0	0	0	0	0	0	0	0	0	0	0	0
TSIROANOMANDIDY-MAHASOLO	0	0	0	0	9.024744697	0	0	116.4470441	0	0	0	0	0	0	0	0	0	0	0	0	0	0	0	0	0	0	0	0	0	0	0	0	0	0	0	0	0	0	0	0	0	0	0	0	7.301951003	0	81.90596836	0	0
AMBANJA-ANTSIRABE	0	0	0	0	1.140334818	0	247.8831374	0	0	0	0	24.08145372	0	0	0	0	0	0	0	0	2.534307589	0	0	0	0	0	0	0	0	0	0	51.662594	1.242327963	0	0	0	0	0	0	0	0	0	0	0	0.332758543	0	0	0	0
AMBANJA-NDANGOA	0	0	0	0	10.0350398	0	995.8233336	0	0	0	0	28.03466631	0	0	0	0	0	0	0	356.8626245	24.49272198	0	0	0	0	0	0	0	0	0	0	34.37433022	0	0	0	0	0	0	0	0	0	0	0	0	11.82555247	0	5.39133135	0	0
ANKAZOABO-SUD-ANKAZOABO	0	0	0	0	0	0	0	9.06012321	0	0	0	0	0	0	0	0	0	0	0	0	0	0	1.652177312	0	0	0	0	0	0	0	0	0	0	0	0	0	0	0	0	0	427.8309097	0	0	0	0.470188817	0	440.5477341	0	0
ANTANAMBAO MANAMPOTSY-ANTANAMBAO MANAMPOTSY	0	0	0	0	14.49778566	0	0	0	0	0	0	3948.965202	0	0	0	0	0	0	0	9.495215742	5.030231129	0	0	0	0	0	0	0	0	0	0	0	0	0	0	0	0	0	0	0	0	0	0	0	10.09374696	0	0	0	0
VOHIMARINA (IHARANA)-ANTSIRABE NORD	0	0	0	0	0	0	110.8743014	0	0	0	0	0	0	0	0	0	0	0	0	0	0	0	0	0	0	0	0	0	0	0	0	0	0	0	0	0	0	0	0	0	0	0	0	220.5794185	838.5537827	0	0	0	0
AMBOHIDRATRIMO-MAHITSY	0	0	9.202252896	0	4.258028091	0	226.8143342	6.102743645	0	0	0	44.43371735	0	0	0	0	0	0	0	0	0	0	6.391996337	0	0	0	102.9069154	0	0	0	0	6.659543407	0	0	0	0	0	0	0	0	0	0	0	469.4620764	8.163691241	0	0	0	0
AMBOSITRA-AMBOSITRA II	0	0	3.713565262	0	2.032645979	0	113.1082132	0	0	0	0	0	0	0	0	0	0	0	0	12.23738222	8.959731884	0	0	0	0	0	0	0	0	0	0	0	0	0	0	0	0	0	0	0	0	1.326942439	0	119.224868	0	0	0	0	0
AMBILOBE-AMBILOBE	0	0	10.11768478	0	1.873117268	0	102.1603729	0	0	0	0	137.6382683	0	0	0	0	1.27135345	0	0	0	1.186385043	0	0	0	0	0	5.604886963	0	0	0	0	3.430985831	1.707327057	0	0	0	0	0	0	0	0	0	0	0	6.028085991	0	0	0	0
FENOARIVO ATSINANANA-AMBODIMANGA II	0	0	5.835220376	0	85.72744444	0	0	4.770103799	0	0	0	4.116122696	0	0	0	0	5.422512825	0	0	0	0	0	10063.62914	0	0	0	0	0	0	0	0	0	0	2513.131305	0	0	0	0	0	0	0	0	0	0	12.47531799	0	2.871238757	0	0
TSIROANOMANDIDY-ANKADINONDRY SAKAY	0	0	0	0	0	0	33287.74288	0	0	0	0	0	0	0	0	0	0	0	0	0	0	0	0	0	0	0	0	0	0	0	0	52.38087632	2.732048455	0	0	0	0	0	0	0	0	0	0	191.3958434	57.08154669	0	116.5223431	0	0
ANDAPA-BETSAKOTSAKO	0	0	0	0	0.464253196	0	0	42.18647515	0	0	0	0	0	0	0	0	0	0	0	107.6287567	321.0363505	0	0	0	0	0	0	0	0	0	0	0	0	0	0	0	0	0	0	0	0	5.92595907	0	260.772272	143.3697199	0	0	0	0
AMBOHIDRATRIMO-AMBOHITRIMANJAKA	0	0	1.614231613	0	5.467689037	0	2102.911754	0	0	0	0	3.645529774	0	0	0	0	1.15745201	0	0	0	0	0	0	0	0	0	0.959962123	0	0	0	0	0	0	0	0	0	0	0	0	0	0	0	0	0	17.84431576	0	2.422764351	0	0
MORAFANOBE-ANDRAMY	0	0	0	0	0.414949619	0	0	3198.350082	0	0	0	0	0	0	0	0	0	0	0	0	0	0	0	0	0	0	0	0	0	0	0	0	0	4.339430347	0	0	0	0	0	0	0	0	0	0	0.503197943	0	2887.885903	0	0
MITSINJO-MITSINJO	0	0	0	0	59.47621611	0	0	3.693826001	0	0	0	0	0	0	0	0	0	0	0	0	0	0	12.06666408	0	0	0	0	0	0	0	0	0	0.546112894	1.023440533	0	0	0	0	0	0	0	0	0	0	6.827337061	0	3.584265146	0	0
MOROMBE-BEFANDEFA	0	0	0	0	0	0	0	28.74950928	0	0	0	0	0	0	0	0	0	0	0	0	4.405771378	0	0	0	0	0	0	0	0	0	0	0	0	0	0	0	0	0	0	0	106.3218401	0	0	0	1.006395887	0	9.230412674	0	0
SOALALA-SOALALA	0	0	0	0	39.30980663	0	0	50.18749933	0	0	0	0	0	0	0	0	0	0	0	0	7.176695742	0	27.01917371	0	0	0	0.875667255	0	0	0	0	256.1226249	0	18.12247152	0	0	0	0	42.5552375	0	0	0	0	0	4.406853911	0	17.01343564	0	0
SAMBAVA-FARAHALANA	0	0	0	0	29.74743363	0	0	0	0	0	0	0	0	0	0	0	0	0	0	0	0	0	392.2180388	0	0	0	1.794743077	0	0	0	0	1.686680923	0	4.595122256	0	0	0	0	0	0	0	0	0	312.0973625	477.2779822	0	0.573075579	0	0
MAROVOAY-ANOSINALAINOLONA	0	0	0	0	12.15977412	0	0	0	0	0	0	2.411399247	0	0	0	0	0	0	0	0	0	0	2.632338427	0	0	0	0	0	0	0	0	0	0	0	0	0	0	0	0	0	0	0	0	0	0.835956487	0	1.222900029	0	0
MANJA-ANKILIABO	0	0	0	0	8.965886947	0	0	1980.575024	0	0	0	0	0	0	0	0	120.4468726	0	0	0	23.99167526	0	0	0	0	0	51.08450258	0	0	0	0	239.8890812	1.687622405	0	0	0	0	0	0	0	7628.695175	0	0	0	0	0	223.9343104	0	0
TOAMASINA RURAL-AMPASIMADINIKA	0	0	0	0	0	0	0	0	0	0	0	0	0	0	0	0	0	0	0	0	0	0	0	0	0	0	0	0	0	0	0	0	0	0	0	0	0	0	0	0	0	0	0	0	0	0	0	0	0
VOHIMARINA (IHARANA)-AMPANEFENA	0	0	0	0	4.787838675	0	2.027797266	0	0	0	0	0	0	0	0	0	0	0	0	0	0	0	0	0	0	0	0	0	0	0	0	0	0	0	0	0	0	0	10.02228311	0	0	0	0	62.978643	63.7521386	0	0	0	0
FARATSIHO-FARATSIHO	0	0	16.0782463	0	61.684719	0	407.0049916	13.30587607	0	0	0	59.73736396	0	0	0	0	35.31738036	0	0	0	25.53014771	0	0	0	0	0	3715.946484	0	0	0	0	4.525243766	22.0871941	0	0	0	0	0	0	0	0	0	0	83.28363996	14.19911004	0	20.68510023	0	0
AMBATONDRAZAKA-AMBATONDRAZAKA I	0	0	0	0	0	0	0	0	0	0	0	0	0	0	0	0	0	0	0	0	0	0	0	0	0	0	0	0	0	0	0	0	0	0	0	0	0	0	0	0	0	0	0	0	0	0	0	0	0
VANGAINDRANO-MATANGA	0	0	1.768882934	0	0	0	0	0	0	0	0	0	0	0	0	0	0	0	0	4.42275313	10376.59822	0	0	0	0	0	0	0	0	0	0	0	0	0	0	0	0	0	0	0	0	195.4574769	0	0	0	0	13.66605152	0	0
MAEVATANANA-ANTSIAFABOSITRA	0	0	4.157806018	0	1725.360991	0	22.41554261	0	0	0	0	27.69153867	0	0	0	0	0	0	0	0	14.56688359	0	79.91813251	0	0	0	0.921085685	0	0	0	0	0.855686498	0.484722589	4.111528014	0	0	0	0	0	0	0	0	0	50.54044056	67.30820172	0	0.452589608	0	0
ANTANIFOTSY-AMBOHITOMPOINA	0	0	0	0	7.506953447	0	0	160.8997892	0	0	0	44.70815652	0	0	0	0	0	0	0	0	0	0	0	0	0	0	4038.778374	0	0	0	0	0	16.96290822	0	0	0	0	0	0	0	0	0	0	0	20.79197102	0	414.5855264	0	0
MANJAKANDRIANA-AMBATOLAONA	0	0	9.79893943	0	8.225653043	0	48.24792626	0	0	0	0	24.7909953	0	0	0	0	0	0	0	0	0	0	0	0	0	0	32.59533171	0	0	0	0	0	14.27636273	0	0	0	0	0	0	0	0	0	0	0	2.970644728	0	0	0	0
BETAFO-ANKAZOMIRIOTRA	0	0	0	0	0	0	0	0	0	0	0	0	0	0	0	0	0	0	0	0	0	0	0	0	0	0	0	0	0	0	0	0	0	0	0	0	0	0	0	0	0	0	0	0	0	0	0	0	0
BETIOKY-SUD-BEANTAKE	0	0	0	0	0	0	812.6969892	0	0	0	0	0	0	0	0	0	0	0	0	0	0	0	0	0	0	0	0	0	0	0	0	0	0	0	0	0	0	0	0	0	0	0	0	0	1.138867942	0	0	0	0
AMBATO-BOINA-MANERINERINA	0	0	0	0	1.606233824	0	66.97826269	0	0	0	0	0	0	0	0	0	0	0	0	0	4.03401777	0	0	0	0	0	0	0	0	0	0	2.489855472	0	0	0	0	0	0	0	0	0	0	0	20.44321425	1.501094618	0	0	0	0
MAEVATANANA-MAEVATANANA	0	0	1.024146087	0	29.2199516	0	51.8600856	0.476153621	0	0	0	27.72789075	0	0	0	0	0	0	0	0	2.810776121	0	0	0	0	0	1.858276999	0	0	0	0	3.896713611	0	7.773816478	0	0	0	0	0	0	0	1.72210156	0	23.69339926	7.694409907	0	0.6851312	0	0
MAHANORO-MAHANORO	0	0	0	0	402.0804824	0	0	5.288277556	0	0	0	4855.73231	0	0	0	0	0	0	0	0	0	0	0	0	0	0	0	0	0	0	0	0	1.849754025	207.6330881	0	0	0	0	0	0	0	0	0	59.02157588	1875.218593	0	0	0	0
ANALALAVA-ANTONIBE	0	0	0	0	271.3197744	0	106.3597079	49.45775501	0	0	0	0	0	0	0	0	0	0	0	0	3.110215919	0	85.93435395	0	0	0	0	0	0	0	0	5.645003419	0	3.34183484	0	0	0	0	0	0	4.165158724	0	0	6.980604946	0.421210336	0	69.67665078	0	0
ANTSIRABE RURAL-AMBANO	0	0	425.5198786	0	3.078081873	0	0	0	0	0	0	0	0	0	0	0	0	0	0	5.21743048	15.57807377	0	0.870217001	0	0	0	21.37039309	0	0	0	0	0	56.26313235	0	0	0	0	0	0	0	0	0	0	0	20.48989979	0	79.97077184	0	0
MORONDAVA-ANALAIVA	0	0	0	0	1.591796121	0	0	0	0	0	0	0	0	0	0	0	546.5928005	0	0	0	0	0	0	0	0	0	12975.46547	0	0	0	0	0	0	0	0	0	0	0	0	0	0	0	0	0	0	0	1.137720809	0	0
AMBATOMAINTY-AMBATOMAINTY	0	0	0	0	55.90697492	0	0	386.6130875	0	0	0	0	0	0	0	0	0	0	0	0	0	0	0	0	0	0	0	0	0	0	0	0	0	0	0	0	0	0	0	0	0	0	0	0	574.3199306	0	3124.828594	0	0
ANALALAVA-ANALALAVA	0	0	0	0	4.322108037	0	13.02934894	0	0	0	0	0	0	0	0	0	0	0	0	7.25941786	0	0	0	0	0	0	0	0	0	0	0	0	0	0	0	0	0	0	0	0	0	0	0	0	0	0	0	0	0
ANJOZOROBE-ANJOZOROBE	0	0	8.757193015	0	20.87998954	0	1.756422706	0	0	0	0	1.034301504	0	0	0	0	0	0	0	0	0	0	3.053514446	0	0	0	4.233011957	0	0	0	0	0	175.6759298	0	0	0	0	0	0	0	0	0	0	384.0731022	0.587505105	0	0	0	0
MOROMBE-ANTONGO VAOVAO	0	0	0	0	0	0	0	649.9476751	0	0	0	0	0	0	0	0	0	0	0	2.841912742	0	0	0	0	0	0	2.428805459	0	0	0	0	0	0	0	0	0	0	0	0	0	31.7215172	0	0	0	0	0	0	0	0
MANAKARA-SUD-VOHIMASINA NORD	0	0	24.04705813	0	0	0	0	0	0	0	0	0	0	0	0	0	0	0	0	0	0	0	0	0	0	0	0	0	0	0	0	0	0	0	0	0	0	0	0	0	0	0	0	0	0	0	0	0	0
FENOARIVO ATSINANANA-FENERIVE VILLE	0	0	0	0	313.7301503	0	0	8.441443487	0	0	0	40.4358973	0	0	0	0	0	0	0	0	1.982888637	0	7013.275582	0	0	0	0	0	0	0	0	3.517021871	2.054816702	1186.334136	0	0	0	0	0	0	1.310663577	0	0	13.84532461	30.50219109	0	0	0	0
FARATSIHO-VINANINONY ATSIMO	0	0	0	0	4.504398559	0	0	115.9300404	0	0	0	0	0	0	0	0	1.151138968	0	0	0	0	0	0	0	0	0	229.4768749	0	0	0	0	0	0	0	0	0	0	0	0	0	0	0	0	0	15.29765105	0	130.3008454	0	0
MAMPIKONY-MAMPIKONYI	0	0	0	0	3.681476853	0	25.15226636	0	0	0	0	14.45778777	0	0	0	0	0	0	0	0	5.473418348	0	0	0	0	0	0	0	0	0	0	0.587690181	0	0	0	0	0	0	0	0	0	0	0	6.152983074	2.217177201	0	0	0	0
ANTALAHA-ANTALAHA	0	0	0	0	0	0	1.711372997	0	0	0	0	0	0	0	0	0	0	0	0	0	0	0	0	0	0	0	0	0	0	0	0	0	0	0	0	0	0	0	0	0	0	0	0	1542.671971	843.0058939	0	0	0	0
MAROVOAY-MAROVOAY BANLIEU	0	0	0	0	13.74949133	0	12.07623041	0	0	0	0	5.662077664	0	0	0	0	0	0	0	1.338582967	23.11067533	0	2.486975274	0	0	0	10.6288789	0	0	0	0	2.665590358	7.430801586	0.971374092	0	0	0	0	0	0	1.623563503	0	0	11.54824768	3.958398217	0	11.24532771	0	0
FIANARANTSOA RURAL-ALAKAMISY AMBOHIMAHA	0	0	81.75818253	0	5.31993149	0	0	0	0	0	0	0	0	0	0	0	0	0	0	5.160328483	37.61574032	0	0	0	0	0	10.72878667	0	0	0	0	0	55.52857753	0	0	0	0	0	0	0	0	0	0	0	0	0	0	0	0
AMBILOBE-BETSIAKA	0	0	0	0	1.661443948	0	100.4792793	2.287427308	0	0	0	91.02477855	0	0	0	0	0	0	0	0	387.5102185	0	0	0	0	0	0	0	0	0	0	227.7063451	0	0	0	0	0	0	17.89196794	0	0	0	0	1.09862748	752.0218275	0	1.677511712	0	0
VOHIMARINA (IHARANA)-VOHIMARINA	0	0	0	0	0	0	0	0	0	0	0	0	0	0	0	0	0	0	0	0	0	0	0	0	0	0	0	0	0	0	0	0	0	0	0	0	0	0	0	0	0	0	0	0	24.06238628	0	0	0	0
ANTANIFOTSY-AMBOHIMANDROSO	0	0	0	0	13.94863382	0	12.81800603	21.31290215	0	0	0	0	0	0	0	0	4.363139386	0	0	27.35378216	653.6575642	0	0	0	0	0	254.3111608	0	0	0	0	4.469350457	762.4200638	4.484337465	0	0	0	0	0	0	0	16.04434403	0	0	12.38647639	0	186.1372713	0	0
BETAFO-ANJOMA RAMARTINA	0	0	0	0	0	0	0	0	0	0	0	0	0	0	0	0	0	0	0	0	0	0	0	0	0	0	0	0	0	0	0	0	0	0	0	0	0	0	0	0	0	0	0	0	0	0	0	0	0
AMBOHIDRATRIMO-ANTANETIBE	0	0	3.688411806	0	1.934415843	0	34.87150237	5.729067604	0	0	0	22.98148933	0	0	0	0	0	0	0	0	2.531103884	0	0	0	0	0	0	0	0	0	0	0	0	0	0	0	0	0	0	0	0	0	0	116.0446567	2.602785438	0	0	0	0
MIARINARIVO-ANALAVORY	0	0	0	0	91.30412354	0	28.78932529	6.932092072	0	0	0	118.2696643	0	0	0	0	0	0	0	0	7.024580293	0	105.0526438	0	0	0	19.11438547	0	0	0	0	0	7.476174958	0	0	0	0	0	0	0	0	0	0	0	999.509259	0	50.20799804	0	0
ANJOZOROBE-MANGAMILA	0	0	0	0	74.80458973	0	0	272.2220866	0	0	0	0	0	0	0	0	0	0	0	0	813.3835239	0	0	0	0	0	92.00210023	0	0	0	0	152.0718582	11.9819219	0	0	0	0	0	0	0	0	0	0	0	304.230197	0	1030.123102	0	0
TSIROANOMANDIDY-FIERENANA	0	0	0	0	14.53600392	0	0	1814.202416	0	0	0	0	0	0	0	0	0	0	0	0	0	0	0	0	0	0	0	0	0	0	0	0	0	0	0	0	0	0	0	0	0	0	0	0	10.11860552	0	2070.39899	0	0
MIANDRIVAZO-AMBATOLAHY	0	0	0	0	0	0	0	0	0	0	0	0	0	0	0	0	64.54008792	0	0	0	0	0	0	0	0	0	2205.938893	0	0	0	0	0	0	0	0	0	0	0	0	0	0	0	0	0	0	0	0	0	0
ANTSIRANANA RURAL-RAMENA	0	0	0	0	0	0	3374.697059	0	0	0	0	1567.076946	0	0	0	0	0	0	0	89.91673417	0	0	0	0	0	0	0	0	0	0	0	63.95493466	0	0	0	0	0	0	10.99758422	0	0	0	0	0	2.64494874	0	0	0	0
MANANARA-MANAMBOLOSY	0	0	0	0	42.70974427	0	0	0	0	0	0	0	0	0	0	0	0	0	0	0	0	0	2753.853474	0	0	0	2.829714056	0	0	0	0	0	0	13.42082953	0	0	0	0	0	0	0	0	0	0	6.263208099	0	0	0	0
MORAMANGA-BEFORONA	0	0	0	0	22.91367665	0	0	0	0	0	0	59.39264455	0	0	0	0	0	0	0	0	0	0	24.39363163	0	0	0	5.954535968	0	0	0	0	0	29.1013517	9.542556293	0	0	0	0	0	0	0	0	0	350.2799784	0.879758013	0	0	0	0
MORAMANGA-MORAMANGA	0	0	0	0	28.87478321	0	34.04018324	6.299836137	0	0	0	387.2707748	0	0	0	0	0	0	0	0	0	0	0	0	0	0	20.95358849	0	0	0	0	0	0	17.61776402	0	0	0	0	0	0	9.05996724	0	0	0	3.890231187	0	0	0	0
MANAKARA-SUD-AMBAHIVE	0	0	1.484923845	0	0	0	0	0	0	0	0	0	0	0	0	0	0	0	0	5.314603196	12.07087796	0	0	0	0	0	0	0	0	0	0	0	1.075932095	0	0	0	0	0	0	0	0	0.574020511	0	0	0	0	248.7342308	0	0
BETIOKY-SUD-BEZAHA	0	0	0	0	0	0	948.6158566	0	0	0	0	0	0	0	0	0	0	0	0	0	0	0	0	0	0	0	0	0	0	0	0	0	0	0	0	0	0	0	0	0	0	0	0	0	1.817675441	0	0	0	0
MOROMBE-AMBAHIKILY	0	0	0	0	7.123641248	0	2.34402626	42.20680702	0	0	0	0	0	0	0	0	0	0	0	0	0	0	0	0	0	0	0	0	0	0	0	0	0	0	0	0	0	0	0	0	435.8828532	7.043733535	0	0	0	0	6.997773472	0	0
VOHIMARINA (IHARANA)-AMPONDRA	0	0	0	0	27.59060546	0	16.26252305	0.592367559	0	0	0	19.0747153	0	0	0	0	0	0	0	0	2.582364726	0	1.97588227	0	0	0	0.395686194	0	0	0	0	0	0	1.423728204	0	0	0	0	20.86904422	0	0	0	0	14.99728778	809.3968271	0	0.649727102	0	0
BELOHA-BELOHA	0	0	0	0	0	0	6.314269358	0	0	0	0	0	0	0	0	0	0	0	0	0	0	0	0	0	0	0	0	0	0	0	0	0	0	0	0	0	0	0	0	0	0	0	0	0	0	0	0	0	0
NOSY VARIKA-NOSY VARIKA	0	0	4.125827682	0	8.48576376	0	136.0428264	0	0	0	0	66.43013203	0	0	0	0	0	0	0	161.5556247	26.7921848	0	0	0	0	0	631.8019679	0	0	0	0	6.72497315	199.1934096	0	0	0	0	0	0	0	0	65.30264256	0	0	2.039621242	0	0	0	0
MAHAJANGA URBAN-MAHAJANGA I	0	0	0.311637325	0	41.45869557	0	14.27650003	72.4273812	0	0	0	4.546161709	0	0	0	0	0	0	0	124.3437964	60.4704136	0	0.542747466	0	0	0	1.05796308	0	0	0	0	40.03899324	1.564832006	0	0	0	0	0	1.101809613	0	2.457726566	0	0	26.18578579	44.78886797	0	61.89677814	0	0
MIARINARIVO-MANAZARY	0	0	1.621967852	0	2.623232993	0	6.414243218	0	0	0	0	0	0	0	0	0	0	0	0	0	0	0	0	0	0	0	12.76916074	0	0	0	0	0	0	0	0	0	0	0	0	0	0	0	0	0	3.103526436	0	0	0	0
AMPASIMANOLOTRA-AMPASIMBE	0	0	19.3082204	0	96.87000288	0	13.19645974	0	0	0	0	2498.309331	0	0	0	0	0	0	0	4.257303044	0	0	51.28918427	0	0	0	1.471147886	0	0	0	0	0	5.984428318	37.40183293	0	0	0	0	0	0	0	0	0	0	2.446428277	0	0	0	0
MANANARA-ANTANAMBE	0	0	0	0	12.68429959	0	0	0	0	0	0	0	0	0	0	0	0	0	0	0	0	0	0	0	0	0	0	0	0	0	0	2.836209804	0	3496.974746	0	0	0	0	0	0	0	0	0	0	2.199477244	0	0	0	0
AMBALAVAO-AMBALAVAO	0	0	33.47114917	0	4.85743505	0	0	0	0	0	0	0	0	0	0	0	3.674076992	0	0	7.910944554	0	0	0	0	0	0	3.993668146	0	0	0	0	0	45.6856678	0	0	0	0	0	0	0	0	0	0	0	0	0	0	0	0
MORAMANGA-AMBOASARY	0	0	0	0	6583.13541	0	0	0	0	0	0	4.460043692	0	0	0	0	0	0	0	2.59394879	0	0	0	0	0	0	0	0	0	0	0	2148.173881	2.232019808	0	0	0	0	0	0	0	34.12884916	0	0	0	50.26277743	0	21.68758055	0	0
IHOSY-IRINA	0	0	5.770054477	0	33.56207982	0	28.93427978	0	0	0	0	2.141260137	0	0	0	0	0	0	0	0	2.633050734	0	0.61056652	0	0	0	3.49873851	0	0	0	0	0	0	0	0	0	0	0	0	0	0	0	0	0	12.67583012	0	4.064903397	0	0
MORONDAVA-MAROFANDILIA	0	0	0	0	5.130357203	0	0	1170.176045	0	0	0	0	0	0	0	0	711.3593499	0	0	16279.51348	56.62865569	0	0	0	0	0	84816.70296	0	0	0	0	0	0	0	0	0	0	0	0	0	0	0	0	0	0.665517087	0	24591.72079	0	0
AMBOHIDRATRIMO-IVATO AEROPORT	0	0	0.400871437	0	308.2393422	0	203.9514648	142.4559231	0	0	0	131.0023814	0	0	0	0	0	0	0	1398.880584	8.877864114	0	0.662202932	0	0	0	31.31902381	0	0	0	0	0	2.055678029	11.90081673	0	0	0	0	0	0	0.597996676	0	0	133.7249957	317.4245545	0	502.5247319	0	0
TAOLAGNARO-MAHATALAKY	0	0	0	0	10.41794044	0	0	0	0	0	0	0	0	0	0	0	0	0	0	818.5216591	168.1395309	0	0	0	0	0	0	0	0	0	0	0	0	6.741775857	0	0	0	0	0	0	0	302.8196336	0	0	0	0	0	0	0
VATOMANDRY-AMBODITAVOLO	0	0	0	0	90.58231368	0	0	0	0	0	0	67.66985047	0	0	0	0	0	0	0	0	0	0	0	0	0	0	0	0	0	0	0	0	0	0	0	0	0	0	0	0	0	0	0	0	384.2369545	0	0	0	0
AMBANJA-AMBANJA	0	0	4.905425311	0	54.95881605	0	1419.543704	0	0	0	0	76.90525526	0	0	0	0	1.24181395	0	0	604.8091179	0	0	0	0	0	0	41.69662758	0	0	0	0	459.6776794	16.49400203	0	0	0	0	0	0	0	0.927360614	0.670602704	0	0	13.39467917	0	3.040698451	0	0
SAMBAVA-AMBOAHANGIBE	0	0	0	0	4.805326208	0	0	17612.45243	0	0	0	0	0	0	0	0	0	0	0	0	6170.054654	0	0	0	0	0	0	0	0	0	0	0	0	11.17969121	0	0	0	0	0	0	0	3172.271607	0	3.105077676	1441.038285	0	0	0	0
ARIVONIMAMO-ARIVONIMAMO I	0	0	0	0	8.854981844	0	0	119.0192754	0	0	0	0	0	0	0	0	0	0	0	13.89026681	0	0	0	0	0	0	102.1389552	0	0	0	0	0	0	0	0	0	0	0	0	0	0	0	0	0	48.11650207	0	429.0561655	0	0
ANTANANARIVO-SUD-ANOSIZATO ANDREFANA	0	0	4.397147238	0	25.53612235	0	0	1.285141812	0	0	0	1.280007902	0	0	0	0	2.232980775	0	0	0	2.535855159	0	0	0	0	0	3.093266196	0	0	0	0	0	0.400871437	0.46359651	0	0	0	0	0	0	0	0	0	49.02101237	6.28981262	0	2.989904822	0	0
ANTANANARIVO-SUD-ITAOSY	0	0	0	0	0.616921961	0	0	0	0	0	0	0	0	0	0	0	0	0	0	0	0	0	0	0	0	0	0	0	0	0	0	0	0	0	0	0	0	0	0	0	0	0	0	112.8426733	0	0	0	0	0
MIANDRIVAZO-ANKONDROMENA	0	0	0	0	425.4470607	0	0	413.5008801	0	0	0	0	0	0	0	0	0	0	0	0	1270.509788	0	0	0	0	0	152.9257318	0	0	0	0	0	0	0	0	0	0	0	0	0	0	0	0	0	3.656118723	0	4456.526914	0	0
MANANJARY-MAHELA	0	0	0	0	1.129215883	0	0	0	0	0	0	0	0	0	0	0	0	0	0	0	0	0	0	0	0	0	0	0	0	0	0	0	33.53640415	0	0	0	0	0	0	0	0	10.45551119	0	0	0	0	53.43089832	0	0
MANJAKANDRIANA-SADABE	0	0	0	0	367.5334568	0	8.85514574	531.8039095	0	0	0	0	0	0	0	0	0	0	0	0	0	0	0	0	0	0	140.933257	0	0	0	0	0	4.845078955	0	0	0	0	0	0	0	156.3519875	0	0	0	720.1670562	0	2792.615979	0	0
BEFOTAKA-BEFOTAKA	0	0	0	0	0	0	0	0	0	0	0	0	0	0	0	0	0	0	0	0	0	0	0	0	0	0	0	0	0	0	0	0	0	0	0	0	0	0	0	0	0	0	0	0	0	0	0	0	0
MAROANSETRA-RANTABE	0	0	0	0	24.17321384	0	0	0	0	0	0	0	0	0	0	0	0	0	0	0	0	0	16.83260671	0	0	0	0	0	0	0	0	0	0	28.19463776	0	0	0	0	0	0	0	0	0	0	19.99956002	0	0	0	0
MORAMANGA-SABOTSY ANJIRO	0	0	0	0	4.423103644	0	0	0	0	0	0	0	0	0	0	0	0	0	0	0	0	0	1.575920562	0	0	0	0	0	0	0	0	0	0	0.960500097	0	0	0	0	0	0	0	0	0	77.40966289	0	0	0	0	0
MIANDRIVAZO-MIANDRIVAZO	0	0	0	0	0.464253196	0	12.76723209	0	0	0	0	0	0	0	0	0	34.94867714	0	0	0	0	0	0	0	0	0	373.6460124	0	0	0	0	0	0	0	0	0	0	0	0	0	0	0	0	0	0	0	114.0958896	0	0
MAMPIKONY-AMBOHITOAKA	0	0	0	0	48.10203054	0	24.1122213	0	0	0	0	60.89367853	0	0	0	0	0	0	0	0	2.014167816	0	4.056494729	0	0	0	0	0	0	0	0	0	0	0	0	0	0	0	0	0	0	0	0	0	0	0	7.342460136	0	0
AMBOVOMBE-ANDROY-AMBOVOMBE	0	0	55.34310013	0	195.6224679	0	46.36787587	5.144388004	0	0	0	2.316754209	0	0	0	0	45.22281848	0	0	5.078479922	271.7597267	0	4.830916664	0	0	0	49.45567034	0	0	0	0	2.072256377	14.66613754	1.705048885	0	0	0	0	1.045861032	0	2.0459122	1.193086801	0	4.010308949	9.693801072	0	1.194026563	0	0
TOLIARY-SAINT AUGUSTIN	0	0	0	0	0.326217749	0	70.4553526	0	0	0	0	0	0	0	0	0	0	0	0	0	0	0	0	0	0	0	9.064601075	0	0	0	0	0	0	0	0	0	0	0	0	0	35.27533657	0	0	0	2.803037807	0	0	0	0
ANKAZOBE-FIHAONANA	0	0	0	0	15.96035088	0	135.2002186	0	0	0	0	18.57798833	0	0	0	0	0	0	0	0	7.065952105	0	0.654939069	0	0	0	6.457082353	0	0	0	0	0	4.305910456	1.0866151	0	0	0	0	0	0	1.011268984	0	0	82.78637483	0.924408279	0	2.423523258	0	0
FARAFANGANA-VOHILENGO	0	0	0	0	0.601684154	0	0	0	0	0	0	0	0	0	0	0	0	0	0	119.3314653	279.5612783	0	0	0	0	0	1.103381509	0	0	0	0	0	3.037189534	0	0	0	0	0	0	0	0	231.2601305	0	0	0	0	0	0	0
AMBATONDRAZAKA-AMBATONDRAZAKA II	0	0	0	0	4.341697115	0	0	0	0	0	0	0	0	0	0	0	0	0	0	0	0	0	0	0	0	0	0	0	0	0	0	0	0	0	0	0	0	0	0	0	0	0	0	0	0	0	0	0	0
AMBOSITRA-AMBOSITRA I	0	0	21.16195317	0	1.571066607	0	0	0	0	0	0	0	0	0	0	0	17.89711437	0	0	0	66.95629702	0	0	0	0	0	28.38165849	0	0	0	0	0	6.525514278	0	0	0	0	0	0	0	0	0	0	0	0	0	0	0	0
MANAKARA-SUD-MANAKARA	0	0	361.546492	0	4.060384393	0	142.4667305	0	0	0	0	0	0	0	0	0	6.987437051	0	0	19.57364195	441.681585	0	0	0	0	0	39.06364201	0	0	0	0	0	71.18689033	0	0	0	0	0	0	0	0	20.12762833	0	5.177161528	0	0	0	0	0
ANTSIRABE RURAL-MANANDONA	0	0	4.488043736	0	8.049232238	0	19.58233393	0	0	0	0	1.718407675	0	0	0	0	0	0	0	1.987382579	81.424806	0	8.088630645	0	0	0	180.7034817	0	0	0	0	0	2.927894727	0	0	0	0	0	0	0	0	1.776096707	0	0	0	0	0	0	0
TOAMASINA RURAL-AMBODILAZANA	0	0	0	0	72.73673463	0	0	0	0	0	0	0	0	0	0	0	0	0	0	0	0	0	7.238725173	0	0	0	0	0	0	0	0	0	0	0	0	0	0	0	0	0	0	0	0	0	0	0	0	0	0
AMPANIHY-ANDROKA	0	0	0	0	0	0	0	0	0	0	0	0	0	0	0	0	0	0	0	0	0	0	0	0	0	0	0	0	0	0	0	0	0	0	0	0	0	0	0	0	0	0	0	0	0	0	0	0	0
MORAFANOBE-MORAFENOBE	0	0	0	0	50.19974732	0	0	1634.42456	0	0	0	0	0	0	0	0	0	0	0	3.162846088	74.24259387	0	17.75505277	0	0	0	0	0	0	0	0	0	0	61.14101077	0	0	0	0	0	0	0	27.05283991	0	0	11.39514213	0	7408.712131	0	0
AMBANJA-BEMANEVIKA	0	0	0	0	0	0	0	0	0	0	0	0	0	0	0	0	0	0	0	0	0	0	0	0	0	0	0	0	0	0	0	0	0	0	0	0	0	0	0	0	0	0	0	0	0	0	0	0	0
MANANJARY-VOHILAVA	0	0	25.12140173	0	0	0	0	0	0	0	0	0	0	0	0	0	0	0	0	0	0	0	0	0	0	0	0	0	0	0	0	0	60.61192535	0	0	0	0	0	0	0	0	0	0	0	0	0	3.26681533	0	0
AMBATONDRAZAKA-DIDY	0	0	0	0	346.8084552	0	1312.707438	0	0	0	0	675.1107347	0	0	0	0	0	0	0	0	0	0	406.2939901	0	0	0	371.1028942	0	0	0	0	0	4.447098873	0	0	0	0	0	0	0	0	0	0	0	19.05764639	0	0	0	0
AMBOSITRA-AMBATOFITORAHANA	0	0	0	0	0.414949619	0	0	0	0	0	0	0	0	0	0	0	0	0	0	0	23.23832422	0	0	0	0	0	0	0	0	0	0	0	0	0	0	0	0	0	0	0	0	0	0	0	0	0	0	0	0
MOROMBE-MOROMBE	0	0	0	0	1543.464076	0	29.40286591	3.016977928	0	0	0	0	0	0	0	0	0	0	0	0	13.34916952	0	16.21398503	0	0	0	0.479981061	0	0	0	0	0	0.712508762	15.54478606	0	0	0	0	0	0	311.0851523	0	0	0	12.60704932	0	2.373487363	0	0
ANTSIRANANA RURAL-ANTSAHAMPANO	0	0	2.317454083	0	13.95555729	0	305.4826581	7.865674943	0	0	0	10122.95981	0	0	0	0	0	0	0	56.26154427	21.84683238	0	0.602578213	0	0	0	11.13705414	0	0	0	0	176.806075	2.444452691	0.985254321	0	0	0	0	2.035528176	0	0	0	0	15.36722715	64.38885688	0	6.910405672	0	0
AMPASIMANOLOTRA-ANIVORANO EST	0	0	0	0	420.6635922	0	0	15.55814072	0	0	0	248.8070269	0	0	0	0	0	0	0	0	5.064556214	0	50.19215136	0	0	0	0	0	0	0	0	0	0	81.13307095	0	0	0	0	0	0	61.01695567	0	0	0	42.41405872	0	46.38951779	0	0
FIANARANTSOA RURAL-ALATSINAINY IALAMARINA	0	0	0	0	0	0	0	0	0	0	0	0	0	0	0	0	0	0	0	0	0	0	0	0	0	0	3.018464609	0	0	0	0	0	0	0	0	0	0	0	0	0	0	0	0	0	0	0	195.7428015	0	0
AMBATOLAMPY-BEHENJY	0	0	30.51495349	0	20.21401682	0	0	0	0	0	0	0	0	0	0	0	78.03291889	0	0	0	269.5581831	0	0	0	0	0	186.091702	0	0	0	0	0	7.138522489	0	0	0	0	0	0	0	0	5.754667058	0	758.4553137	0.947013709	0	0	0	0
FIANARANTSOA RURAL-ALAKAMISY ITENINA	0	0	29.51483772	0	157.9542611	0	0	1673.705741	0	0	0	0	0	0	0	0	0	0	0	28.27665	9.920903774	0	0	0	0	0	674.4909946	0	0	0	0	0	120.5389168	0	0	0	0	0	0	0	0	10.1727823	0	0	60.33731547	0	1005.965761	0	0
AMPARAFARAVOLA-MORARANO CHROME	0	0	0	0	4304.323667	0	0	619.9671451	0	0	0	48.59392781	0	0	0	0	0	0	0	0	0	0	0	0	0	0	0	0	0	0	0	2747.085182	0	0	0	0	0	0	0	0	0	0	0	0	181.5151504	0	82.278228	0	0
SOAVINANDRIANA-SOAVINANDRIANA	0	0	0	0	8.935594288	0	0	181.7937916	0	0	0	0	0	0	0	0	0	0	0	0	0	0	0	0	0	0	30.97913115	0	0	0	0	0	0	0	0	0	0	0	0	0	0	0	0	0	19.1657536	0	89.45178599	0	0
AMBATO-BOINA-AMBONDROMAMY	0	0	0	0	18.31251002	0	16.71067052	8.469421996	0	0	0	0	0	0	0	0	2.213054463	0	0	0	5.041605567	0	0	0	0	0	0	0	0	0	0	4.996462678	0	0	0	0	0	0	0	0	0	2.076570588	0	0	7.075412955	0	0	0	0
MAROVOAY-MAROVOAY	0	0	0	0	11.71506394	0	6.15262563	7.487371975	0	0	0	3.870869653	0	0	0	0	0	0	0	0	0	0	0	0	0	0	2.26502011	0	0	0	0	0	1.943649956	3.671579279	0	0	0	0	0	0	0	0	0	0	1.655185452	0	5.888478891	0	0
AMBOVOMBE-ANDROY-AMBONDRO	0	0	15.87091989	0	26.64741483	0	16.96657904	2.707375199	0	0	0	5.286125665	0	0	0	0	58.00032793	0	0	1.230472303	0	0	2.897479214	0	0	0	12.10970185	0	0	0	0	0.901740064	14.28216749	0	0	0	0	0	0	0	0.558392023	0.574020511	0	0	3.238524879	0	0	0	0
MORONDAVA-BELO SUR MER	0	0	0	0	17.44242058	0	0	919.9454764	0	0	0	18.70568757	0	0	0	0	0	0	0	249.2415072	0	0	15.507545	0	0	0	264.9970687	0	0	0	0	0	0	0	0	0	0	0	0	0	16.28505006	0	0	0	363.7896556	0	0	0	0
ANTANANARIVO-SUD-BONGATSARA	0	0	5.270309511	0	24.40593798	0	0	2.603282103	0	0	0	0	0	0	0	0	0	0	0	0	43.1151393	0	2.315904733	0	0	0	79.56707081	0	0	0	0	5.504432922	1.73238238	0	0	0	0	0	0	0	0	0	0	538.4983057	41.51930541	0	6.915521371	0	0
MAHABO-MALAIMBANDY	0	0	0	0	10.75036577	0	1.757426562	0	0	0	0	0	0	0	0	0	4013.376161	0	0	3.53744132	53.63850213	0	0	0	0	0	2444.557811	0	0	0	0	0	5.669095389	0	0	0	0	0	0	0	0	0	0	22.18477702	8.987653221	0	7.952017808	0	0
ANTSIRANANA RURAL-JOFFREVILLE	0	0	0	0	3.747328183	0	397.412399	0	0	0	0	3683.632413	0	0	0	0	0	0	0	0	1.326942439	0	0	0	0	0	0	0	0	0	0	2.789374825	0	0	0	0	0	0	8.857248667	0	3.67778394	0	0	9.428115592	18.35476616	0	5.641122664	0	0
ANDRAMASINA-ANDRAMASINA	0	0	11.98893063	0	12.13747692	0	10.60688916	0	0	0	0	0	0	0	0	0	14.45178259	0	0	0	0	0	0	0	0	0	0	0	0	0	0	0	0	0	0	0	0	0	0	0	0	0	0	82.8787197	0	0	0	0	0
MIANDRIVAZO-SOALOKA	0	0	0	0	103.3071753	0	326.4185701	0	0	0	0	0	0	0	0	0	0	0	0	0	0	0	0	0	0	0	35.50738157	0	0	0	0	0	0	0	0	0	0	0	0	0	0	0	0	0	163.6360523	0	119.210847	0	0
ANALALAVA-AMBOLOBOZO	0	0	0	0	255.3033907	0	55.72986474	0	0	0	0	45.82374627	0	0	0	0	0	0	0	0	291.2402334	0	60.86770572	0	0	0	0.641039641	0	0	0	0	3.405574012	0	65.22786245	0	0	0	0	0	0	0	0	0	0	16.21428413	0	0	0	0
TOLIARY-ANDRANOVORY	0	0	0	0	0	0	38.60323913	0	0	0	0	0	0	0	0	0	0	0	0	0	0	0	0	0	0	0	0	0	0	0	0	0	0	0	0	0	0	0	41.22227967	0	24.00112336	0	0	45.85781649	0	0	0	0	0
MANAKARA-SUD-ANOROMBATO	0	0	0	0	0.571107914	0	0	1.114405382	0	0	0	0	0	0	0	0	0	0	0	0	30.86179801	0	0	0	0	0	0	0	0	0	0	0	39.96189215	0	0	0	0	0	0	0	0	0	0	0	0	0	504.8766067	0	0
TOAMASINA RURAL-ANTETEZAMBARO	0	0	0	0	1675.184935	0	0	199.7713095	0	0	0	26.59561863	0	0	0	0	0	0	0	0	0	0	150.6104561	0	0	0	0	0	0	0	0	0	4.087125261	120.1414109	0	0	0	0	0	0	0	0	0	0	20.84562175	0	38.72991852	0	0
TSIOMBE-FAUX CAP	0	0	0	0	0	0	29.15095037	0	0	0	0	0	0	0	0	0	0	0	0	0	0	0	0	0	0	0	0	0	0	0	0	0	0	0	0	0	0	0	0	0	0	0	0	0	0	0	0	0	0
AMBALAVAO-MANAMISOA	0	0	7.915316105	0	17.17195983	0	0	0	0	0	0	0	0	0	0	0	0	0	0	5.867800885	3.803619433	0	0	0	0	0	9.637519286	0	0	0	0	0	2.736697208	0	0	0	0	0	0	0	464.4764845	0	0	0	4.508717299	0	2.528288504	0	0
ANTANANARIVO-NORD-FIEFERANA	0	0	0	0	28.70422088	0	63.96990919	2.532280569	0	0	0	37.09625251	0	0	0	0	0	0	0	0	2.372994277	0	12.16426913	0	0	0	12.17833599	0	0	0	0	0	0	9.929039252	0	0	0	0	0	0	0	0	0	875.8675898	3.64423939	0	0	0	0
ANOSIBE-ANOSIBE AN'ALA	0	0	50.88179409	0	43.04042078	0	0	0	0	0	0	394.1095451	0	0	0	0	0	0	0	0	0	0	0	0	0	0	0	0	0	0	0	0	0	49.24277106	0	0	0	0	0	0	0	0	0	16.79031316	0	0	0	0	0
MANANJARY-MAHAVOKY NORD	0	0	28.95769811	0	0	0	0	0	0	0	0	0	0	0	0	0	0	0	0	2.340374741	1.211643852	0	0	0	0	0	0	0	0	0	0	0	32.23116413	0	0	0	0	0	0	0	0	0	0	0	0	0	0.452589608	0	0
VANGAINDRANO-VOHIPAHO	0	0	0	0	0.582652713	0	0	0	0	0	0	0	0	0	0	0	0	0	0	0	0	0	0	0	0	0	0	0	0	0	0	0	0	0	0	0	0	0	0	0	0	0	0	0	0	0	0	0	0
TOLIARY-ANALAMISAMPY	0	0	0	0	0	0	0	20.41636598	0	0	0	0	0	0	0	0	0	0	0	0	0	0	0	0	0	0	0	0	0	0	0	0	0	0	0	0	0	0	0	0	213.7757501	0	0	0	0	0	0	0	0
MANJAKANDRIANA-AMBOHITRANDRIAMANITRA	0	0	0	0	50.08097214	0	0	3970.353886	0	0	0	0	0	0	0	0	0	0	0	0	0	0	0	0	0	0	79.46471566	0	0	0	0	0	3.25000458	4.993093869	0	0	0	0	0	0	50.4109744	0	0	0	110.9246689	0	495.9619712	0	0
AMBANJA-ANKATAFA	0	0	0	0	0.414949619	0	2450.609836	0	0	0	0	11.63544456	0	0	0	0	0	0	0	1069.611956	2.90783089	0	0	0	0	0	0	0	0	0	0	23.56297725	0	0	0	0	0	0	0	0	0	0	0	0	1.381893363	0	0.983950163	0	0
AMPANIHY-EJEDA	0	0	0	0	17.82780927	0	318.3276142	0	0	0	0	0	0	0	0	0	0	0	0	0	0	0	0	0	0	0	6.162241564	0	0	0	0	1953.579414	7.004261166	11.12620145	0	0	0	0	0	0	977.7331477	0	0	0	4.752409249	0	2.847834882	0	0
BETAFO-MANDOTO	0	0	0	0	0	0	0	0	0	0	0	0	0	0	0	0	0	0	0	0	0	0	0	0	0	0	0	0	0	0	0	0	0	0	0	0	0	0	0	0	0	0	0	0	0	0	0	0	0
ANTANANARIVO-NORD-AMBOHIMANGA	0	0	0	0	27.9731853	0	0	1525.646928	0	0	0	179.8518701	0	0	0	0	0	0	0	0	0	0	0	0	0	0	0	0	0	0	0	0	0	0	0	0	0	0	0	0	461.7213403	0	0	0	80.07716693	0	1602.696108	0	0
VANGAINDRANO-SANDRAVINANY	0	0	0	0	13.37291756	0	7.961294272	0	0	0	0	18.18986854	0	0	0	0	0	0	0	0	1410.529128	0	4.846216176	0	0	0	2.90013445	0	0	0	0	3.105997047	2.442409217	0	0	0	0	0	0	0	1.546753957	907.4993734	0	0	1.341473984	0	0	0	0
VOHIMARINA (IHARANA)-FANAMBANA	0	0	1.101470784	0	0	0	1.272198199	0	0	0	0	2.725341843	0	0	0	0	0	0	0	0	0	0	0	0	0	0	0.632052519	0	0	0	0	0	0	0	0	0	0	0	0	0	0	0	0	0	0	0	0	0	0
FANDRIANA-MILAMAINA	0	0	0.918376037	0	5.801518459	0	37.57331331	0	0	0	0	0	0	0	0	0	0.395686194	0	0	1.226811034	1.827792465	0	0.327469534	0	0	0	2.65981912	0	0	0	0	63.96073083	0.712508762	0	0	0	0	0	0	0	0	0	0	2.415113729	3.338344284	0	0	0	0
AMPASIMANOLOTRA-ANDEKALEKA	0	0	9.675377454	0	38.56590188	0	6.958052064	3.210800408	0	0	0	6.179785223	0	0	0	0	3.271194533	0	0	1.364463755	39.58071196	0	0	0	0	0	3.723329334	0	0	0	0	0	6.422595106	0.32549702	0	0	0	0	0	0	0	0.574020511	0	3.122711747	10.10963297	0	0.531360555	0	0
AMBILOBE-ANTSARAVIBE	0	0	0	0	0.601684154	0	951.0753976	0	0	0	0	0	0	0	0	0	0	0	0	0	0	0	0	0	0	0	0	0	0	0	0	417.93578	0	0	0	0	0	0	0	0	29.69486323	0	0	0	0	0	0	0	0
ANTANANARIVO-NORD-ANJEVA	0	0	0	0	35.52109073	0	0	499.6079284	0	0	0	7.337523237	0	0	0	0	0	0	0	0	1.757241876	0	0	0	0	0	3.232141105	0	0	0	0	0	0	0	0	0	0	0	0	0	0	0	0	0	24.23409306	0	139.3450815	0	0
MAINTIRANO-TAMBOHORANO	0	0	0	0	0	0	0	1127.226543	0	0	0	0	0	0	0	0	12.33509364	0	0	0	0	0	0	0	0	0	0	0	0	0	0	0	9.965788872	0	0	0	0	0	0	0	0	0	0	0	0	0	0	0	0
NOSY VARIKA-SOAVINA	0	0	0	0	0	0	0	0	0	0	0	20.43002459	0	0	0	0	0	0	0	0	0	0	0	0	0	0	0	0	0	0	0	0	2.589694148	0	0	0	0	0	0	0	0	0	0	0	0.332758543	0	0	0	0
FARAFANGANA-ANKARANA MIRAIHINA	0	0	54.15687204	0	3.197795705	0	0	0	0	0	0	0	0	0	0	0	0	0	0	282.4366501	193.0680545	0	0	0	0	0	0.479981061	0	0	0	0	0	7.71230628	0	0	0	0	0	0	0	0	8.076230288	0	0	1.175010209	0	0	0	0
MAHAJANGA RURAL-MAHAJAMBA USINE	0	0	0.400871437	0	40.33427855	0	0.642158081	11.9766339	0	0	0	0	0	0	0	0	0	0	0	0.725767636	25.25471379	0	1.462764725	0	0	0	0	0	0	0	0	1.664293145	4.649456669	1.238245549	0	0	0	0	0	0	0	0	0	0	8.027868691	0	1.831282358	0	0
TSARATANANA-ANDRIAMENA	0	0	0	0	1.150426851	0	187.1024281	0	0	0	0	0	0	0	0	0	0	0	0	0	0	0	0	0	0	0	0	0	0	0	0	0	0	0	0	0	0	0	0	0	0	0	0	3.087363593	0	0	0	0	0
ANTSIHIHY-ANTSOHIHY	0	0	0	0	10.6978781	0	57.41092546	0.476153621	0	0	0	29.77483555	0	0	0	0	0	0	0	1057.413499	108.7790108	0	0	0	0	0	0	0	0	0	0	7.210548245	0	1.41900766	0	0	0	0	0	0	0	0	0	10.98718365	22.75285476	0	3.555662676	0	0
SAKARAHA-MAHABOBOKA	0	0	0	0	84.44101447	0	0	0	0	0	0	0	0	0	0	0	0	0	0	0	19.49359295	0	9.549523883	0	0	0	0	0	0	0	0	0.986884657	0	2.738311854	0	0	0	0	0	0	1.655446991	25.87494422	0	3.253791732	6.924252561	0	0	0	0
MAEVATANANA-MAHATSINJO	0	0	43.61804443	0	129.7688672	0	288.0019357	0	0	0	0	148.2030521	0	0	0	0	0	0	0	0	84.61114795	0	26.35984505	0	0	0	1.646487267	0	0	0	0	12.05591389	0	0	0	0	0	0	0	0	6.170550443	0	0	0	7.154834092	0	2.924012631	0	0
[truncated: 318 more columns]
