# Supplementary material for: Estimating sources and sinks of malaria parasites in Madagascar
Source: Nat Commun. 2018 Sep 25;9:3897. doi: 10.1038/s41467-018-06290-2 (PMC6156502; doi:10.1038/s41467-018-06290-2)
Supplement: Supplementary file 6 — Supplementary Data 4 [file 41467_2018_6290_MOESM6_ESM.csv]

Province	Do Not Own	Own	Percentage
ALAOTRA-MANGORO	316	181	0.364185111
AMORON'I MANIA	307	199	0.393280632
ANALAMANGA	176	311	0.638603696
ANALANJIROFO	556	268	0.325242718
ANDROY	488	148	0.232704403
ANOSY	334	206	0.381481481
ATSIMO-ANDREFANA	465	90	0.162162162
ATSIMO-ATSINANA	374	106	0.220833333
ATSINANANA	385	160	0.293577982
BETSIBOKA	335	133	0.284188034
BOENY	232	207	0.471526196
BONGOLAVA	318	181	0.362725451
DIANA	207	308	0.598058252
HAUTE MATSIATRA	313	191	0.378968254
IHOROMBE	236	147	0.38381201
ITASY	326	173	0.346693387
MELAKY	276	140	0.336538462
MENABE	267	210	0.440251572
SAVA	310	167	0.350104822
SOFIA	392	95	0.195071869
VAKINANKARATRA	364	110	0.232067511
VATOVAVY FITOVINANY	428	148	0.256944444
