# Supplementary material for: Estimating sources and sinks of malaria parasites in Madagascar
Source: Nat Commun. 2018 Sep 25;9:3897. doi: 10.1038/s41467-018-06290-2 (PMC6156502; doi:10.1038/s41467-018-06290-2)
Supplement: Supplementary file 7 — Supplementary Data 5 [file 41467_2018_6290_MOESM7_ESM.csv]

Region	2010	2011	2012	2013	2014
Analamanga	22817	14099	6331	7957	5025
Vakinankaratra	5873	5113	5565	8635	4431
Itasy	1737	1442	679	1424	1918
Bongolava	12820	4600	1535	6396	1411
Haute Matsiatra	2276	1980	2229	6218	8850
Amoron'I Mania	2436	1531	1864	4229	4640
Vatovavy Fitovinany	14773	32782	74545	54942	90362
Ihorombe	3214	2624	1866	5907	2676
Atsimo Atsinanana	12311	37850	59386	48030	85842
Atsinanana	26633	61407	80044	41046	79453
Analanjorofo	21277	5867	7657	8191	16974
Alaotra Mangoro	12557	6662	6771	9378	5857
Boeny	29229	12548	23222	27156	11865
Sofia	26959	11058	26146	32747	16772
Betsiboka	13866	5108	9021	18194	6861
Melaky	5909	3277	10307	17381	6306
Atsimo Andrefana	11203	8985	14453	54312	19952
Androy	4833	3857	8232	13796	4775
Anosy	17571	11018	24943	13311	25443
Menabe	7805	3478	9434	22282	12579
Diana	8635	5796	7219	12109	5094
Sava	28469	14844	15670	14584	16193
Total	293203	255926	397119	428225	433279
